# Supplementary material for: 4,4′-Di-3-pyridyl-2,2′-dithio­dipyrimidine
Source: Acta Crystallogr Sect E Struct Rep Online. 2009 May 14;65(Pt 6):o1253. doi: 10.1107/S1600536809016869 (PMC2969656; doi:10.1107/S1600536809016869)
Supplement: Supplementary file 2 [file e-65-o1253-Isup2.hkl]

# 
# h,k,l, Fc-squared, Fo-squared, sigma(Fo-squared) and status flag 
# 
data_I
_shelx_title ' 090416a in C2/c' 
_shelx_refln_list_code          4 
_shelx_F_calc_maximum      232.01
_exptl_crystal_F_000       776.00 
_reflns_d_resolution_high  0.7520 
 
loop_ 
 _symmetry_equiv_pos_as_xyz 
 'x, y, z' 
 '-x, y, -z+1/2' 
 'x+1/2, y+1/2, z' 
 '-x+1/2, y+1/2, -z+1/2' 
 '-x, -y, -z' 
 'x, -y, z-1/2' 
 '-x+1/2, -y+1/2, -z' 
 'x+1/2, -y+1/2, z-1/2' 
 
_cell_length_a    19.4797 
_cell_length_b     5.4192 
_cell_length_c    17.9790 
_cell_angle_alpha  90.000 
_cell_angle_beta  115.034 
_cell_angle_gamma  90.000 
 
_shelx_F_squared_multiplier     1.000 
 
loop_ 
 _refln_index_h 
 _refln_index_k 
 _refln_index_l 
 _refln_F_squared_calc 
 _refln_F_squared_meas 
 _refln_F_squared_sigma 
 _refln_observed_status 
   2   0   0      170.27      209.23      5.99 o 
   4   0   0    33141.85    28692.94    209.63 o 
   6   0   0      407.66      443.23     15.37 o 
   8   0   0      834.75      764.76     58.70 o 
  10   0   0       92.44       85.36      6.38 o 
  12   0   0      499.28      469.55     35.94 o 
  14   0   0      494.32      444.48     26.85 o 
  16   0   0     2348.92     2277.29    178.29 o 
  18   0   0      579.64      584.38     32.74 o 
  20   0   0      274.39      265.34     24.76 o 
  22   0   0       52.08       59.50     16.17 o 
   1   1   0     1188.05      992.78     30.15 o 
   3   1   0      703.50      750.43     27.59 o 
   5   1   0     1392.85     1521.98     60.79 o 
   7   1   0      835.05      945.54     58.68 o 
   9   1   0      919.71      918.39     44.75 o 
  11   1   0     1103.97     1111.67     43.69 o 
  13   1   0      633.67      624.10     21.17 o 
  15   1   0        5.15        0.66      3.50 o 
  17   1   0      102.74       91.79      8.30 o 
  19   1   0      250.20      241.19     13.00 o 
  21   1   0       32.71       35.74      9.53 o 
   0   2   0     3916.51     3671.00     39.93 o 
   2   2   0      194.54      160.39      5.35 o 
   4   2   0     1300.27     1279.42     25.14 o 
   6   2   0      412.26      572.73     29.99 o 
   8   2   0      296.94      351.80     22.87 o 
  10   2   0      514.39      559.39     40.00 o 
  12   2   0     1239.26     1199.41     84.02 o 
  14   2   0        1.04        5.50      3.60 o 
  16   2   0        4.80        7.38      4.60 o 
  18   2   0      209.85      200.13     12.25 o 
  20   2   0        1.65        1.33      4.84 o 
  22   2   0       10.62        0.97      6.99 o 
   1   3   0     7531.64     6967.14     50.04 o 
   3   3   0      225.44      204.37      5.73 o 
   5   3   0        3.05        8.54      1.88 o 
   7   3   0       13.53       18.45      3.00 o 
   9   3   0      496.17      491.88     41.78 o 
  11   3   0      397.10      374.75     27.61 o 
  13   3   0      346.78      373.31     24.18 o 
  15   3   0      482.01      482.63     36.16 o 
  17   3   0      148.21      149.61     11.20 o 
  19   3   0       30.37       38.04      7.86 o 
  21   3   0        9.34        9.98     10.38 o 
   0   4   0      225.07      208.55      8.27 o 
   2   4   0      112.25      100.26      5.41 o 
   4   4   0       53.02       58.67      4.59 o 
   6   4   0       11.21        9.19      2.57 o 
   8   4   0       32.17       32.30      4.31 o 
  10   4   0       74.35       79.46     11.99 o 
  12   4   0      180.70      179.80     18.73 o 
  14   4   0       37.00       46.97     11.12 o 
  16   4   0        0.09        3.02      5.58 o 
  18   4   0        1.73        0.47      6.19 o 
   1   5   0      176.62      181.29      8.20 o 
   3   5   0       77.11       70.56      5.80 o 
   5   5   0       94.40      101.03     12.61 o 
   7   5   0       64.31       55.77      6.81 o 
   9   5   0        9.35        3.42      4.03 o 
  11   5   0       11.89       16.15      5.52 o 
  13   5   0      161.27      154.56     15.44 o 
  15   5   0       57.71       45.82      8.62 o 
   0   6   0       16.81       18.97      9.58 o 
   2   6   0      180.67      225.07     15.17 o 
   4   6   0       98.91      116.89     12.38 o 
   6   6   0       11.39        8.56      5.99 o 
   8   6   0        0.07       -1.70      5.06 o 
  10   6   0      143.88      135.59     11.50 o 
  12   6   0       76.26       84.69     11.80 o 
 -23   1   1       13.78       16.77     12.18 o 
 -21   1   1       17.21       22.06      8.19 o 
 -19   1   1      227.58      189.42     11.57 o 
 -17   1   1       74.50       77.33      7.76 o 
 -15   1   1     3716.56     3666.26    188.69 o 
 -13   1   1      207.65      181.72      9.87 o 
 -11   1   1     1279.69     1142.14     49.88 o 
  -9   1   1     1042.82     1055.14     52.48 o 
  -7   1   1     1513.85     1675.45    108.44 o 
  -5   1   1     3307.32     3524.18    238.52 o 
  -3   1   1     3823.61     3922.84    169.53 o 
  -1   1   1      170.22      186.11      4.37 o 
   1   1   1    11115.43    10358.37    149.89 o 
   3   1   1    38112.02    37187.57    869.56 o 
   5   1   1     1291.07     1326.59     48.42 o 
   7   1   1      717.88      756.62     32.95 o 
   9   1   1     2012.29     1901.20    134.80 o 
  11   1   1       92.78       76.10      5.69 o 
  13   1   1     1399.29     1341.10     92.79 o 
  15   1   1      649.38      606.68     36.08 o 
  17   1   1       17.50       15.66      5.28 o 
  19   1   1      308.87      328.70     15.22 o 
  21   1   1        2.77        4.24      6.65 o 
 -22   2   1       14.48        8.06      7.59 o 
 -20   2   1       18.08       10.99      5.49 o 
 -18   2   1      124.03      117.86      9.98 o 
 -16   2   1      358.64      394.01     38.85 o 
 -14   2   1      245.34      254.91     11.44 o 
 -12   2   1     1045.82     1054.38     91.39 o 
 -10   2   1      559.82      529.38     32.62 o 
  -8   2   1      510.85      549.48     37.29 o 
  -6   2   1       78.31       71.43      3.78 o 
  -4   2   1      536.12      579.55     15.72 o 
  -2   2   1     5225.72     4671.21     84.58 o 
   0   2   1     2868.36     2426.39     18.13 o 
   2   2   1      582.01      549.05     21.74 o 
   4   2   1    13341.48    13793.95    250.54 o 
   6   2   1        0.08       -0.01      1.82 o 
   8   2   1     1827.07     1981.66    101.48 o 
  10   2   1        0.08        0.40      2.67 o 
  12   2   1     1038.13     1054.47    106.05 o 
  14   2   1      322.58      317.44     14.87 o 
  16   2   1       71.59       78.07      8.80 o 
  18   2   1      172.61      170.36     11.80 o 
  20   2   1       39.54       39.95      8.09 o 
  22   2   1        7.93       -2.00      9.98 o 
 -21   3   1        5.24        8.59     10.38 o 
 -19   3   1       16.99       18.60      7.54 o 
 -17   3   1       17.76       17.30      5.36 o 
 -15   3   1       18.04       17.23      5.38 o 
 -13   3   1       30.81       24.19      4.53 o 
 -11   3   1       63.79       57.56      9.65 o 
  -9   3   1       10.58       15.36      3.83 o 
  -7   3   1      355.52      364.50     23.75 o 
  -5   3   1      220.73      249.40     11.44 o 
  -3   3   1      530.93      562.43     20.83 o 
  -1   3   1     1334.23     1380.10     20.81 o 
   1   3   1      119.75      133.66      4.97 o 
   3   3   1     1241.01     1382.77     38.85 o 
   5   3   1      218.26      240.69      7.41 o 
   7   3   1      144.43      174.37     13.30 o 
   9   3   1       28.85       36.35      4.86 o 
  11   3   1        0.19        1.20      2.63 o 
  13   3   1       70.27       61.96      6.20 o 
  15   3   1        4.01        4.02      4.24 o 
  17   3   1       14.18       16.09      5.78 o 
  19   3   1       31.57       34.06      7.86 o 
 -18   4   1        4.55       14.95      7.47 o 
 -16   4   1       95.04      102.65     12.76 o 
 -14   4   1      107.87      126.12     13.63 o 
 -12   4   1      557.87      558.40     55.10 o 
 -10   4   1      834.49      804.81     79.06 o 
  -8   4   1        7.55       13.59      3.30 o 
  -6   4   1       68.09       78.14      4.61 o 
  -4   4   1        0.04        1.49      1.88 o 
  -2   4   1      266.12      245.69      7.10 o 
   0   4   1     1586.23     1495.60     14.86 o 
   2   4   1     1335.47     1350.98     46.43 o 
   4   4   1      252.65      244.34     10.75 o 
   6   4   1      161.08      155.40      6.41 o 
   8   4   1        4.17        2.39      2.66 o 
  10   4   1      375.36      367.45     12.94 o 
  12   4   1      138.19      151.20     14.78 o 
  14   4   1      233.90      267.96     27.06 o 
  16   4   1      163.53      160.25     14.96 o 
  18   4   1        0.21        5.38      6.81 o 
 -17   5   1       76.55       82.46     18.77 o 
 -15   5   1        6.04       10.07      5.78 o 
 -13   5   1       52.65       68.36     11.03 o 
 -11   5   1       18.68       20.27      5.71 o 
  -9   5   1      124.37      122.06     19.89 o 
  -7   5   1      176.00      161.06      9.70 o 
  -5   5   1       44.80       42.25      5.83 o 
  -3   5   1      275.06      282.36     10.01 o 
  -1   5   1      299.98      320.16     12.37 o 
   1   5   1      363.81      368.65     11.29 o 
   3   5   1      282.35      290.11     15.75 o 
   5   5   1        0.10        0.05      2.36 o 
   7   5   1       18.34       14.34      4.51 o 
   9   5   1       28.19       16.43      5.14 o 
  11   5   1       11.62        8.41      4.74 o 
  13   5   1      123.99      141.12     11.75 o 
  15   5   1      107.31      114.14     12.01 o 
 -12   6   1        0.42       -1.08      4.99 o 
 -10   6   1       26.04       20.57      6.43 o 
  -8   6   1       13.32       12.58      5.45 o 
  -6   6   1       70.65       71.26      8.34 o 
  -4   6   1       29.69       32.11      7.95 o 
  -2   6   1      216.71      213.72     14.53 o 
   0   6   1       24.55       19.98      6.67 o 
   2   6   1        9.49        8.30      5.56 o 
   4   6   1        7.38        3.19      5.36 o 
   6   6   1        1.53       -0.20      4.85 o 
   8   6   1        0.21        0.07      5.29 o 
  10   6   1        0.00        2.78      6.29 o 
  12   6   1        5.49        1.20      6.56 o 
  -3   7   1        2.79        4.79     10.18 o 
  -1   7   1       30.33       34.94     13.78 o 
   1   7   1       11.26        9.18     10.38 o 
   3   7   1       37.32       45.52     14.18 o 
   5   7   1       70.39       53.71     16.17 o 
 -22   0   2       32.56       21.16     11.38 o 
 -20   0   2      295.74      279.51     24.16 o 
 -18   0   2      317.60      307.86     23.16 o 
 -16   0   2      156.70      146.70     10.31 o 
 -14   0   2      853.63      841.27     47.52 o 
 -12   0   2     3865.49     3770.59    168.01 o 
 -10   0   2      732.92      685.27     46.72 o 
  -8   0   2     5117.00     5147.13    344.20 o 
  -6   0   2      168.66      162.98      5.83 o 
  -4   0   2     3171.82     3350.16     30.15 o 
  -2   0   2    25714.89    21710.33    169.90 o 
   0   0   2     1932.10     1954.99     19.17 o 
   2   0   2      655.17      687.60     13.98 o 
   4   0   2    29533.22    25140.54    188.47 o 
   6   0   2      213.20      224.81     12.18 o 
   8   0   2      973.72     1108.47     29.95 o 
  10   0   2       92.31       99.03     11.58 o 
  12   0   2     2146.34     2226.52     51.31 o 
  14   0   2      817.32      779.52     55.50 o 
  16   0   2     2635.25     2744.61     67.28 o 
  18   0   2       14.91       13.58      9.98 o 
  20   0   2      283.75      257.15     25.76 o 
 -23   1   2        9.67       14.18      8.18 o 
 -21   1   2        0.00       -1.76      6.69 o 
 -19   1   2        3.57        0.06      3.79 o 
 -17   1   2      111.65       95.89      8.14 o 
 -15   1   2       46.06       45.93      5.85 o 
 -13   1   2     1543.85     1523.43     63.46 o 
 -11   1   2     2665.93     2736.03     98.50 o 
  -9   1   2       22.34       31.75      2.67 o 
  -7   1   2      137.45      142.17     11.82 o 
  -5   1   2      555.90      610.84     43.31 o 
  -3   1   2     8869.33     8012.10    322.09 o 
  -1   1   2    21326.26    17565.66    464.99 o 
   1   1   2     1256.10     1397.14     24.29 o 
   3   1   2    53828.73    52252.21    715.66 o 
   5   1   2     2499.61     2872.89     66.47 o 
   7   1   2     1387.68     1596.88     48.30 o 
   9   1   2      624.80      680.61     25.76 o 
  11   1   2      326.49      299.95     17.35 o 
  13   1   2      146.98      146.09     11.15 o 
  15   1   2       14.71       10.64      4.26 o 
  17   1   2       16.16       21.11      5.74 o 
  19   1   2      250.21      256.60     17.92 o 
  21   1   2        4.63        0.48      7.29 o 
 -22   2   2       20.48       18.73      6.74 o 
 -20   2   2        3.49        1.77      4.88 o 
 -18   2   2        0.01        0.51      4.06 o 
 -16   2   2      424.25      437.83     25.03 o 
 -14   2   2     1018.80     1019.67    100.90 o 
 -12   2   2     2723.12     2777.92    243.80 o 
 -10   2   2       22.44       19.57      3.08 o 
  -8   2   2      131.32      128.30      7.21 o 
  -6   2   2       23.10       29.40      2.77 o 
  -4   2   2      745.41      753.55     22.59 o 
  -2   2   2      753.44      735.83     15.22 o 
   0   2   2      869.15      930.50     22.17 o 
   2   2   2      288.78      256.57     12.28 o 
   4   2   2    10759.27    11401.75    199.95 o 
   6   2   2      579.13      679.28     20.86 o 
   8   2   2      127.07      173.29     12.14 o 
  10   2   2      932.38      968.83     62.75 o 
  12   2   2      399.23      396.13     28.05 o 
  14   2   2        0.05        1.86      3.38 o 
  16   2   2      107.52      100.24      9.18 o 
  18   2   2        6.91        9.11      5.56 o 
  20   2   2       24.43       21.26      6.95 o 
 -21   3   2       12.00        9.94      7.05 o 
 -19   3   2        7.84        6.49      6.56 o 
 -17   3   2       28.16       19.71      6.76 o 
 -15   3   2      703.44      782.48     85.85 o 
 -13   3   2      410.10      491.95     49.94 o 
 -11   3   2      309.38      307.99     14.06 o 
  -9   3   2     1408.49     1406.20    109.51 o 
  -7   3   2     1035.15      982.36     54.23 o 
  -5   3   2       56.19       62.44      3.41 o 
  -3   3   2     2640.38     2704.60     69.25 o 
  -1   3   2      835.91      753.52     10.04 o 
   1   3   2     1883.89     1592.18     36.54 o 
   3   3   2     2828.47     2818.60     92.01 o 
   5   3   2      295.17      300.61      8.42 o 
   7   3   2      375.88      449.41     25.83 o 
   9   3   2       15.42       15.30      3.95 o 
  11   3   2      329.45      323.44     12.72 o 
  13   3   2      496.78      546.03     31.15 o 
  15   3   2      516.34      561.17     29.52 o 
  17   3   2      105.83      115.66     10.66 o 
  19   3   2        4.08        4.58      5.41 o 
 -20   4   2       23.08       23.76     12.78 o 
 -18   4   2       14.46       10.63      6.86 o 
 -16   4   2      176.00      152.04     14.47 o 
 -14   4   2      190.51      195.40     27.04 o 
 -12   4   2       54.83       61.22      9.96 o 
 -10   4   2       31.44       31.09      5.49 o 
  -8   4   2       19.03       27.90      5.63 o 
  -6   4   2       33.58       33.98      3.38 o 
  -4   4   2      111.39      111.72      5.70 o 
  -2   4   2       25.28       30.88      3.18 o 
   0   4   2      134.72      121.81      5.12 o 
   2   4   2      653.53      661.04     31.90 o 
   4   4   2      269.55      266.41      9.28 o 
   6   4   2        1.39        2.39      2.48 o 
   8   4   2       54.83       40.01      5.60 o 
  10   4   2        5.53        4.54      3.12 o 
  12   4   2        9.56       16.04      6.60 o 
  14   4   2       44.60       43.36      6.54 o 
  16   4   2       10.45        9.77      5.58 o 
  18   4   2       19.33        8.19     10.38 o 
 -17   5   2       14.33       14.77     10.18 o 
 -15   5   2       65.86       77.84      9.68 o 
 -13   5   2       89.43      111.09     10.35 o 
 -11   5   2        0.06        0.63      3.99 o 
  -9   5   2       75.14       72.12      7.59 o 
  -7   5   2      132.12      139.43     11.22 o 
  -5   5   2        4.44        5.30      3.69 o 
  -3   5   2        0.36       -0.60      2.56 o 
  -1   5   2      209.18      221.20     10.56 o 
   1   5   2      447.94      446.04     12.30 o 
   3   5   2      112.64      108.23      8.20 o 
   5   5   2        0.14        1.03      2.42 o 
   7   5   2        2.31       -1.12      2.81 o 
   9   5   2       35.54       31.80      6.33 o 
  11   5   2       98.29      101.53      9.89 o 
  13   5   2       58.97       45.49      8.04 o 
  15   5   2        7.94       10.15      6.23 o 
 -12   6   2       55.13       64.24     11.36 o 
 -10   6   2       31.55       34.56      9.24 o 
  -8   6   2       55.98       66.56     10.23 o 
  -6   6   2       40.15       38.76      8.66 o 
  -4   6   2      104.17      113.20     11.93 o 
  -2   6   2       61.20       71.05     10.00 o 
   0   6   2       69.38       83.45     14.97 o 
   2   6   2      245.23      346.60     27.35 o 
   4   6   2       92.82      123.58     17.97 o 
   6   6   2       58.90       65.80     10.38 o 
   8   6   2       14.13        5.68      6.45 o 
  10   6   2       38.59       48.16     10.66 o 
  -5   7   2        8.32        1.20      8.98 o 
  -3   7   2        7.42       12.98     10.18 o 
  -1   7   2       31.86       37.14     14.37 o 
   1   7   2        1.80        7.79     10.58 o 
   3   7   2       10.46        8.78     10.98 o 
 -23   1   3      143.19      143.87     30.65 o 
 -21   1   3       48.43       53.37      7.74 o 
 -19   1   3       51.18       51.95      7.11 o 
 -17   1   3      136.23      150.48      9.28 o 
 -15   1   3      352.52      318.73     15.41 o 
 -13   1   3      131.78      106.19      5.49 o 
 -11   1   3     4667.09     4762.21    149.45 o 
  -9   1   3     2770.43     2936.30    102.21 o 
  -7   1   3     1120.39     1157.01     49.88 o 
  -5   1   3       27.50       38.84      3.95 o 
  -3   1   3      653.01      618.65     46.43 o 
  -1   1   3     3518.47     3500.22     92.90 o 
   1   1   3    48588.41    46094.61   1300.00 o 
   3   1   3     4091.99     4934.53    107.73 o 
   5   1   3      341.85      465.76     27.55 o 
   7   1   3    11635.05    13766.91    393.01 o 
   9   1   3        0.23       -1.19      2.75 o 
  11   1   3      705.39      720.51     21.10 o 
  13   1   3      862.03      905.91     25.48 o 
  15   1   3      332.18      305.70     14.08 o 
  17   1   3      339.72      358.00     15.41 o 
  19   1   3      117.59      118.04     13.67 o 
 -22   2   3       47.17       34.83      9.39 o 
 -20   2   3       29.56       14.62      5.66 o 
 -18   2   3      109.49      104.26      9.03 o 
 -16   2   3      391.99      365.68     36.12 o 
 -14   2   3      292.46      317.20     31.42 o 
 -12   2   3     4370.64     4441.39    331.13 o 
 -10   2   3      837.72      923.07     80.72 o 
  -8   2   3     1517.79     1609.79    128.15 o 
  -6   2   3       17.09       18.83      2.12 o 
  -4   2   3     2259.01     2348.42     70.78 o 
  -2   2   3      194.28      222.25      4.72 o 
   0   2   3     3062.34     2884.72     64.67 o 
   2   2   3      586.89      532.39     17.58 o 
   4   2   3     1266.29     1122.08     14.58 o 
   6   2   3     1767.30     1696.30     51.45 o 
   8   2   3     1236.80     1396.41     49.70 o 
  10   2   3      380.69      367.04     18.24 o 
  12   2   3     1133.24     1167.83     61.21 o 
  14   2   3       90.70       94.66     10.88 o 
  16   2   3      226.87      237.87     12.87 o 
  18   2   3       99.48      102.41     10.28 o 
  20   2   3       15.58       13.32      8.24 o 
 -21   3   3       12.23       20.17      8.47 o 
 -19   3   3        0.07        1.65      5.26 o 
 -17   3   3       38.06       31.80      7.89 o 
 -15   3   3       57.66       54.61      8.82 o 
 -13   3   3      122.37      136.74     13.00 o 
 -11   3   3        0.34       -0.22      2.68 o 
  -9   3   3      390.45      422.69     33.37 o 
  -7   3   3     1044.81     1121.05     63.57 o 
  -5   3   3      928.59     1003.78     25.92 o 
  -3   3   3      119.40      116.86      4.65 o 
  -1   3   3       25.05       21.56      2.23 o 
   1   3   3        7.12        6.64      1.82 o 
   3   3   3       42.90       38.38      3.16 o 
   5   3   3      278.57      271.37      8.78 o 
   7   3   3       39.06       39.41      5.10 o 
   9   3   3        4.28        1.27      2.99 o 
  11   3   3       23.92       21.82      4.99 o 
  13   3   3      128.38      109.87      9.21 o 
  15   3   3       16.59       18.16      5.74 o 
  17   3   3        3.65        6.58      5.41 o 
  19   3   3       19.94       13.46      8.19 o 
 -20   4   3       54.67       41.33     14.57 o 
 -18   4   3       48.38       33.11     10.48 o 
 -16   4   3      142.06      123.38     13.06 o 
 -14   4   3      462.73      527.08     70.35 o 
 -12   4   3      299.20      339.11     28.68 o 
 -10   4   3      303.52      315.91     32.44 o 
  -8   4   3      112.44      103.07     10.91 o 
  -6   4   3       51.48       45.28      5.15 o 
  -4   4   3      209.60      205.76      8.77 o 
  -2   4   3      188.61      196.18      6.34 o 
   0   4   3     2474.53     2334.92     35.42 o 
   2   4   3      450.24      406.33     24.09 o 
   4   4   3      330.64      295.02      9.56 o 
   6   4   3      868.05      850.83     37.67 o 
   8   4   3       39.92       20.99      4.87 o 
  10   4   3      151.67      148.69      9.68 o 
  12   4   3        2.03        4.95      3.71 o 
  14   4   3      139.88      161.81     18.24 o 
  16   4   3      151.63      144.06     24.69 o 
 -17   5   3        3.94       -4.39      7.39 o 
 -15   5   3        1.67       -0.12      4.75 o 
 -13   5   3      117.68      152.65     16.07 o 
 -11   5   3      250.89      295.18     19.36 o 
  -9   5   3      250.19      267.53     20.42 o 
  -7   5   3        0.04        2.08      3.36 o 
  -5   5   3        9.46        8.68      4.07 o 
  -3   5   3      157.94      162.41     14.70 o 
  -1   5   3      332.14      329.15     12.67 o 
   1   5   3        5.37        8.80      4.13 o 
   3   5   3      213.63      239.94     11.56 o 
   5   5   3      282.75      290.07     12.68 o 
   7   5   3       63.18       65.27      8.67 o 
   9   5   3        0.14       -3.00      3.00 o 
  11   5   3       55.20       50.27      8.06 o 
  13   5   3       48.30       50.06      8.53 o 
  15   5   3       30.78       38.88      8.38 o 
 -14   6   3        2.65        1.20      8.39 o 
 -12   6   3        0.39       -0.39      6.08 o 
 -10   6   3       14.60       18.12      7.90 o 
  -8   6   3       47.02       38.60      8.75 o 
  -6   6   3      141.94      140.64     13.39 o 
  -4   6   3       90.16       94.81     11.50 o 
  -2   6   3       24.13       22.25      8.09 o 
   0   6   3       15.23       10.07      7.59 o 
   2   6   3       13.97       12.18      9.38 o 
   4   6   3        0.04       -2.80      6.59 o 
   6   6   3        1.25        2.20      5.42 o 
   8   6   3        0.48       -4.53      5.18 o 
  10   6   3        5.60       -1.28      5.60 o 
  -5   7   3        0.01        6.99     10.18 o 
  -3   7   3       13.64        3.59      9.58 o 
  -1   7   3       14.72       12.78     10.78 o 
   1   7   3       54.11       68.88     16.97 o 
   3   7   3       94.16      108.41     19.37 o 
 -24   0   4       91.69      117.40     19.77 o 
 -22   0   4      135.06      125.38     18.37 o 
 -20   0   4      246.23      258.75     22.96 o 
 -18   0   4        0.64        1.54      3.88 o 
 -16   0   4      512.57      515.11     17.40 o 
 -14   0   4     1322.48     1285.78     60.00 o 
 -12   0   4      500.42      709.15     42.03 o 
 -10   0   4     5065.95     5019.51     75.17 o 
  -8   0   4    26247.56    26562.53    438.54 o 
  -6   0   4       57.40       46.50      3.39 o 
  -4   0   4     1885.55     1850.45    112.30 o 
  -2   0   4    21143.38    19040.05    278.81 o 
   0   0   4    33691.93    28761.08   1140.11 o 
   2   0   4       58.04       76.68      3.49 o 
   4   0   4      744.38      764.27     21.16 o 
   6   0   4     2665.15     2583.89     43.92 o 
   8   0   4     1815.79     2087.56     43.92 o 
  10   0   4        0.79       -0.40      4.79 o 
  12   0   4      184.44      217.82     18.37 o 
  14   0   4     1560.95     1618.78     50.51 o 
  16   0   4      969.19      924.59     42.13 o 
  18   0   4       44.40       49.71     14.37 o 
  20   0   4       94.42      115.60     20.36 o 
 -23   1   4       87.20       68.48     11.22 o 
 -21   1   4       18.24       23.69      6.23 o 
 -19   1   4        0.46       -3.09      3.46 o 
 -17   1   4       54.91       52.08      6.30 o 
 -15   1   4      313.75      298.51     11.24 o 
 -13   1   4      673.92      693.81     29.83 o 
 -11   1   4      370.01      357.36      8.29 o 
  -9   1   4      168.72      170.09      5.85 o 
  -7   1   4      737.20      791.07     27.23 o 
  -5   1   4      204.70      241.54     10.86 o 
  -3   1   4      771.57      781.31     32.53 o 
  -1   1   4      174.74      185.13      5.34 o 
   1   1   4     5787.90     6275.14    246.24 o 
   3   1   4     2580.38     2878.53     47.19 o 
   5   1   4      239.17      287.68      8.67 o 
   7   1   4        5.26        1.53      2.39 o 
   9   1   4      309.58      355.03     14.47 o 
  11   1   4       81.81       92.78      8.96 o 
  13   1   4        3.20       -1.75      4.29 o 
  15   1   4       37.68       39.44      8.31 o 
  17   1   4       92.05       91.90      9.63 o 
  19   1   4      282.32      301.60     19.88 o 
 -24   2   4       13.85       10.18     12.18 o 
 -22   2   4      148.79      122.71     14.04 o 
 -20   2   4       12.97       11.48      6.45 o 
 -18   2   4       44.41       49.23      6.88 o 
 -16   2   4        3.61        3.05      3.72 o 
 -14   2   4     1069.65     1065.82     96.68 o 
 -12   2   4      269.79      283.18     26.28 o 
 -10   2   4      209.68      214.56     23.47 o 
  -8   2   4       29.30       35.50      2.54 o 
  -6   2   4      903.29      985.12     53.30 o 
  -4   2   4     1975.19     2059.05     51.49 o 
  -2   2   4      862.52      835.87     16.08 o 
   0   2   4        0.15        3.82      1.21 o 
   2   2   4     7691.20     7995.99    157.63 o 
   4   2   4     6328.26     6549.48    132.02 o 
   6   2   4     1975.79     2247.60     35.51 o 
   8   2   4      331.81      312.99     16.87 o 
  10   2   4      263.75      299.37     15.60 o 
  12   2   4       41.99       44.27      6.36 o 
  14   2   4      197.74      179.97     13.55 o 
  16   2   4       82.63       74.05      8.53 o 
  18   2   4       56.46       55.55      8.66 o 
  20   2   4      133.44      121.39     20.16 o 
 -21   3   4       48.00       40.24      9.79 o 
 -19   3   4       25.17       13.78      6.78 o 
 -17   3   4       37.31       31.42      7.70 o 
 -15   3   4       66.27       67.05     10.28 o 
 -13   3   4        0.41        0.65      3.83 o 
 -11   3   4     3080.48     3254.50    395.71 o 
  -9   3   4     4123.62     4494.08    353.01 o 
  -7   3   4        1.51        0.57      1.66 o 
  -5   3   4       45.26       41.92      2.72 o 
  -3   3   4      179.62      175.97      5.41 o 
  -1   3   4     1946.81     1840.66     27.08 o 
   1   3   4     1944.18     1968.05     58.35 o 
   3   3   4      278.52      237.80      7.62 o 
   5   3   4      884.36      868.52     18.07 o 
   7   3   4     1162.99     1201.45     44.08 o 
   9   3   4       36.00       40.43      5.62 o 
  11   3   4       69.82       67.09      7.31 o 
  13   3   4      493.36      515.58     48.41 o 
  15   3   4      249.21      282.14     17.17 o 
  17   3   4       45.70       54.23      8.75 o 
  19   3   4       43.46       39.93     15.37 o 
 -20   4   4       62.02       73.47     17.77 o 
 -18   4   4       44.00       34.50      9.29 o 
 -16   4   4       44.54       46.44      9.16 o 
 -14   4   4        1.85       -2.38      3.84 o 
 -12   4   4      148.77      185.30     15.11 o 
 -10   4   4       22.50       22.78      4.85 o 
  -8   4   4      271.60      252.58     24.01 o 
  -6   4   4        3.03        1.39      2.61 o 
  -4   4   4        6.17        6.73      2.88 o 
  -2   4   4        2.53       -0.24      2.09 o 
   0   4   4      869.82      886.60     14.67 o 
   2   4   4       17.50       11.28      3.46 o 
   4   4   4        5.55        5.62      2.53 o 
   6   4   4       60.52       81.35     10.00 o 
   8   4   4       43.07       46.04      6.31 o 
  10   4   4       23.65       14.80      4.87 o 
  12   4   4       81.33       75.48      8.53 o 
  14   4   4        4.06        5.48      4.14 o 
  16   4   4       18.04       29.40      7.72 o 
 -17   5   4       26.68       12.04      7.39 o 
 -15   5   4       10.68        8.40      6.42 o 
 -13   5   4        4.44        4.13      5.68 o 
 -11   5   4      129.90      108.67     16.17 o 
  -9   5   4      180.31      156.57     12.49 o 
  -7   5   4        5.98        6.92      4.89 o 
  -5   5   4      107.40      105.01      8.21 o 
  -3   5   4      125.53      125.88     11.08 o 
  -1   5   4      411.17      440.40     18.69 o 
   1   5   4      224.57      209.90     13.48 o 
   3   5   4       81.11       84.48      7.85 o 
   5   5   4       47.42       45.51      6.49 o 
   7   5   4       20.07       20.81      6.76 o 
   9   5   4       20.69       16.39      6.88 o 
  11   5   4       21.78       13.26      5.64 o 
  13   5   4       22.17       23.16      7.12 o 
 -14   6   4        3.01        2.20      8.59 o 
 -12   6   4      160.29      182.47     17.97 o 
 -10   6   4      305.46      340.47     19.88 o 
  -8   6   4       42.33       41.25      9.24 o 
  -6   6   4        1.30        1.29      5.28 o 
  -4   6   4       17.08       15.08      6.99 o 
  -2   6   4        0.36       -0.53      5.14 o 
   0   6   4       42.39       46.67      9.03 o 
   2   6   4      143.42      179.72     11.62 o 
   4   6   4      198.22      228.96     17.97 o 
   6   6   4       44.11       42.26      9.40 o 
   8   6   4        0.02       -3.92      5.99 o 
  10   6   4        3.68        5.18      6.72 o 
  -5   7   4        0.01        1.40      8.39 o 
  -3   7   4       14.58       13.98     10.98 o 
  -1   7   4        0.24        5.39     10.18 o 
   1   7   4        4.46       11.78     10.38 o 
 -23   1   5       80.10      102.34     12.62 o 
 -21   1   5      279.65      280.09     13.63 o 
 -19   1   5      440.67      417.97     15.51 o 
 -17   1   5      167.65      164.64     10.66 o 
 -15   1   5      226.08      205.57      7.71 o 
 -13   1   5      570.86      571.52     18.18 o 
 -11   1   5     2765.43     2787.44     85.67 o 
  -9   1   5      347.20      311.55      6.91 o 
  -7   1   5     3390.32     3503.79    124.17 o 
  -5   1   5     3270.89     3197.78    122.56 o 
  -3   1   5       15.98       17.74      2.11 o 
  -1   1   5     3316.72     3435.41     95.65 o 
   1   1   5     3850.17     3877.63    125.39 o 
   3   1   5     3305.04     3424.68     44.02 o 
   5   1   5     7515.56     8502.48    155.08 o 
   7   1   5        5.05        8.02      3.04 o 
   9   1   5       61.30       87.49      8.25 o 
  11   1   5       90.69      106.14      9.87 o 
  13   1   5      162.57      152.18     15.47 o 
  15   1   5      236.89      240.43     16.31 o 
  17   1   5      414.02      430.50     27.89 o 
  19   1   5       10.59       13.46      7.89 o 
 -24   2   5       95.77      117.99     19.97 o 
 -22   2   5        6.16        3.83      5.99 o 
 -20   2   5       46.08       45.52      9.09 o 
 -18   2   5       12.30       10.31      5.36 o 
 -16   2   5       50.26       54.94      6.52 o 
 -14   2   5      547.77      574.98     36.51 o 
 -12   2   5      847.29      862.44     62.15 o 
 -10   2   5      786.60      788.48     49.48 o 
  -8   2   5     6044.18     6701.00    398.14 o 
  -6   2   5      461.71      540.13     33.37 o 
  -4   2   5      667.27      770.64     24.38 o 
  -2   2   5      465.22      405.81     13.03 o 
   0   2   5       37.48       56.55      3.15 o 
   2   2   5     2063.74     2038.79     49.40 o 
   4   2   5    14334.86    15323.60    499.93 o 
   6   2   5       43.94       42.30      4.75 o 
   8   2   5      216.06      233.77     10.02 o 
  10   2   5      271.82      291.47     16.70 o 
  12   2   5       19.54       14.29      4.96 o 
  14   2   5      192.65      206.42     20.46 o 
  16   2   5      157.11      185.88     15.45 o 
  18   2   5       54.03       60.43      9.18 o 
 -23   3   5       12.61       21.56     13.18 o 
 -21   3   5        0.00       -0.70      5.51 o 
 -19   3   5       12.27        8.61      6.19 o 
 -17   3   5       86.02       65.33      9.65 o 
 -15   3   5     1071.00     1015.37     29.01 o 
 -13   3   5      947.50      810.10     24.42 o 
 -11   3   5      852.80      920.43    107.02 o 
  -9   3   5      152.52      145.10     24.32 o 
  -7   3   5       38.55       43.21      9.01 o 
  -5   3   5      256.05      287.65      6.10 o 
  -3   3   5       15.42       16.03      2.11 o 
  -1   3   5      242.28      236.44      5.69 o 
   1   3   5      579.89      575.32     18.62 o 
   3   3   5      261.74      235.55      7.93 o 
   5   3   5      830.23      815.70     17.30 o 
   7   3   5        0.04       -0.88      2.73 o 
   9   3   5        0.06        0.12      3.40 o 
  11   3   5      449.93      394.01     26.65 o 
  13   3   5        0.79        0.36      4.18 o 
  15   3   5      174.95      156.83     20.36 o 
  17   3   5       31.86       23.51      7.10 o 
 -20   4   5      197.55      207.44     24.96 o 
 -18   4   5       33.92       26.85      8.33 o 
 -16   4   5      142.89      143.52     13.69 o 
 -14   4   5      207.61      169.93     13.61 o 
 -12   4   5       96.53       93.51      9.34 o 
 -10   4   5       55.74       55.40      6.85 o 
  -8   4   5      795.23      836.79     80.62 o 
  -6   4   5     1576.89     1598.19    103.95 o 
  -4   4   5        9.22        7.54      2.76 o 
  -2   4   5      377.95      355.39     13.51 o 
   0   4   5      473.47      440.92     12.78 o 
   2   4   5     1096.62     1088.44     58.60 o 
   4   4   5      441.22      429.44     11.83 o 
   6   4   5       19.60       31.37      5.35 o 
   8   4   5      169.80      173.45     10.21 o 
  10   4   5       56.30       63.24      9.38 o 
  12   4   5       43.42       50.48      7.79 o 
  14   4   5      102.81      116.95     13.80 o 
  16   4   5      106.47      104.58     13.75 o 
 -17   5   5       31.42       24.08      8.30 o 
 -15   5   5       20.37       20.91      8.03 o 
 -13   5   5       77.28       66.00     11.88 o 
 -11   5   5       91.36       96.90     11.08 o 
  -9   5   5      158.08      166.78     12.89 o 
  -7   5   5      570.68      585.96     21.77 o 
  -5   5   5       15.28       15.92      4.76 o 
  -3   5   5      712.95      733.46     24.35 o 
  -1   5   5       35.26       25.92      6.99 o 
   1   5   5       24.55       29.18      7.26 o 
   3   5   5      715.29      764.49     20.60 o 
   5   5   5       41.91       52.43      7.28 o 
   7   5   5       44.02       43.61      8.47 o 
   9   5   5       26.31       19.63      7.42 o 
  11   5   5        0.47       -3.61      5.47 o 
  13   5   5       38.93       40.76      8.32 o 
 -14   6   5       10.04       14.97     10.98 o 
 -12   6   5        4.45        8.56      6.88 o 
 -10   6   5       41.75       35.55      9.17 o 
  -8   6   5       17.91       22.56      7.76 o 
  -6   6   5        0.00       -0.39      5.17 o 
  -4   6   5       28.54       26.15      9.48 o 
  -2   6   5        0.96       -2.46      4.63 o 
   0   6   5       27.24       33.87      9.88 o 
   2   6   5        0.41        4.09      4.68 o 
   4   6   5       18.24       13.65      5.64 o 
   6   6   5        4.72        3.54      5.80 o 
   8   6   5        2.02       -0.63      5.80 o 
  -3   7   5        0.08        5.19      9.78 o 
  -1   7   5       20.98       20.96     11.98 o 
 -24   0   6       77.23       98.83     17.97 o 
 -22   0   6       75.18       73.87     15.17 o 
 -20   0   6      394.77      414.48     27.15 o 
 -18   0   6      246.37      240.00     13.17 o 
 -16   0   6        0.29        2.95      3.16 o 
 -14   0   6      235.13      185.11      9.80 o 
 -12   0   6     1436.61     1334.52     23.08 o 
 -10   0   6    11167.61    11716.06     62.46 o 
  -8   0   6     2380.46     2226.02    109.31 o 
  -6   0   6        7.99       22.04      9.08 o 
  -4   0   6     2966.01     2909.08    179.29 o 
  -2   0   6       38.43       30.70      2.00 o 
   0   0   6     2595.93     2758.49     63.27 o 
   2   0   6     3784.92     3861.17    170.23 o 
   4   0   6     1133.41     1154.35    106.71 o 
   6   0   6     4399.59     4572.62     63.89 o 
   8   0   6     5642.20     6302.80     82.46 o 
  10   0   6      557.04      622.51     29.15 o 
  12   0   6     1064.26     1118.25     41.53 o 
  14   0   6      102.89       99.03     16.57 o 
  16   0   6       25.78       36.94     12.98 o 
  18   0   6       51.60       65.89     16.77 o 
 -23   1   6      261.99      289.10     26.95 o 
 -21   1   6       17.18       19.21      5.72 o 
 -19   1   6        0.38        2.35      3.99 o 
 -17   1   6       36.59       38.66      5.45 o 
 -15   1   6        0.80       -0.54      2.06 o 
 -13   1   6      885.82      946.13     19.97 o 
 -11   1   6     1243.15     1277.10     29.13 o 
  -9   1   6     1375.16     1582.95     47.32 o 
  -7   1   6      602.13      546.47     20.89 o 
  -5   1   6     9352.59     9691.12    251.32 o 
  -3   1   6        6.39        9.41      1.22 o 
  -1   1   6       10.48       15.21      1.55 o 
   1   1   6     3923.61     3970.78    121.22 o 
   3   1   6     3545.99     3781.13     55.04 o 
   5   1   6       97.94       93.38      4.79 o 
   7   1   6      107.89      113.98      7.10 o 
   9   1   6       98.53      112.61      9.52 o 
  11   1   6      115.94      124.43     16.67 o 
  13   1   6       38.95       38.84      8.40 o 
  15   1   6        5.88        0.86      5.83 o 
  17   1   6      140.97      150.27     14.88 o 
 -24   2   6       48.17       38.33     14.97 o 
 -22   2   6      120.71      120.16     13.48 o 
 -20   2   6        1.10        0.25      6.99 o 
 -18   2   6       90.70       78.66     10.01 o 
 -16   2   6        6.06        3.26      4.16 o 
 -14   2   6      108.74       94.80      9.50 o 
 -12   2   6       22.11       21.91      6.20 o 
 -10   2   6      249.35      257.48      9.48 o 
  -8   2   6     2518.10     2801.44    155.47 o 
  -6   2   6     3072.61     3511.19    274.34 o 
  -4   2   6     1387.08     1493.38     44.32 o 
  -2   2   6       47.87       41.89      3.72 o 
   0   2   6       18.33       15.79      2.22 o 
   2   2   6     5091.87     5218.97    149.34 o 
   4   2   6        9.74       43.01     19.93 o 
   6   2   6      128.24      119.51      7.40 o 
   8   2   6      844.33      886.96     34.71 o 
  10   2   6        1.74        3.24      3.60 o 
  12   2   6        4.09        1.74      4.65 o 
  14   2   6       87.34       82.29     17.57 o 
  16   2   6       31.46       31.84      9.39 o 
  18   2   6       98.71       96.65     10.99 o 
 -23   3   6      145.68      151.74     22.76 o 
 -21   3   6       38.08       35.29      9.52 o 
 -19   3   6       60.16       51.19      9.66 o 
 -17   3   6      110.38       94.23     11.11 o 
 -15   3   6        2.73        2.56      5.01 o 
 -13   3   6      668.39      566.15     33.34 o 
 -11   3   6     1851.15     2116.88    415.67 o 
  -9   3   6      565.08      575.89     63.88 o 
  -7   3   6      793.32      787.88     43.67 o 
  -5   3   6      647.91      651.70     46.64 o 
  -3   3   6       40.12       40.74      3.32 o 
  -1   3   6       12.52        9.23      1.75 o 
   1   3   6     1865.72     1716.88     60.89 o 
   3   3   6      521.58      471.19     11.22 o 
   5   3   6     2180.56     2213.72     28.95 o 
   7   3   6     2033.60     2063.00     74.54 o 
   9   3   6      123.42       99.54      8.38 o 
  11   3   6      175.15      162.24     10.71 o 
  13   3   6        0.16        0.06      4.71 o 
  15   3   6       30.38       37.03      9.63 o 
  17   3   6      121.95      126.43     14.03 o 
 -20   4   6       44.42       57.45     15.27 o 
 -18   4   6      111.54      109.10     13.27 o 
 -16   4   6        0.36       -2.05      4.86 o 
 -14   4   6      136.10      117.64     11.99 o 
 -12   4   6      112.94      108.80     10.80 o 
 -10   4   6       74.06       85.45      9.67 o 
  -8   4   6       45.76       42.50      7.40 o 
  -6   4   6       97.31       84.20      8.61 o 
  -4   4   6      944.12      922.46     36.63 o 
  -2   4   6      139.81      137.68      7.89 o 
   0   4   6     1002.59      962.19     29.25 o 
   2   4   6        0.02       -1.41      2.51 o 
   4   4   6      245.47      263.70     11.84 o 
   6   4   6        0.31       -0.32      3.13 o 
   8   4   6        1.66        3.75      3.87 o 
  10   4   6       12.58        9.81      4.93 o 
  12   4   6        0.10       -3.41      4.45 o 
  14   4   6        6.53        1.23      5.53 o 
 -17   5   6        0.63        1.34      5.76 o 
 -15   5   6        0.14        0.23      5.26 o 
 -13   5   6       30.43       30.05      8.26 o 
 -11   5   6        0.30       -3.18      4.43 o 
  -9   5   6       58.22       38.21      7.97 o 
  -7   5   6      546.31      518.45     26.25 o 
  -5   5   6      185.01      184.67     10.50 o 
  -3   5   6       21.64       22.17      6.76 o 
  -1   5   6      156.48      141.37     11.85 o 
   1   5   6       70.25       80.18      9.95 o 
   3   5   6        6.90        6.22      4.12 o 
   5   5   6       41.99       38.29      6.79 o 
   7   5   6      165.40      162.45     13.92 o 
   9   5   6        3.62        0.51      5.68 o 
  11   5   6        2.19        2.00      6.37 o 
  13   5   6        0.35        4.74      6.11 o 
 -14   6   6       48.28       51.51     15.37 o 
 -12   6   6      137.99      174.87     15.88 o 
 -10   6   6       13.37       14.68      7.69 o 
  -8   6   6       94.33      113.59     12.98 o 
  -6   6   6       51.53       51.95     10.20 o 
  -4   6   6       17.10        9.48      6.78 o 
  -2   6   6        4.42        4.10      6.05 o 
   0   6   6       67.82       87.01     11.57 o 
   2   6   6       98.70      129.78     10.87 o 
   4   6   6      155.65      181.42     12.46 o 
   6   6   6       79.65      106.22     13.27 o 
   8   6   6        1.49       -2.41      5.54 o 
 -25   1   7       31.27       38.53     14.57 o 
 -23   1   7      244.55      233.26     16.52 o 
 -21   1   7      362.43      376.18     19.20 o 
 -19   1   7      124.36      141.81      9.44 o 
 -17   1   7        4.24        4.92      3.30 o 
 -15   1   7        8.14        4.44      2.43 o 
 -13   1   7      148.75      140.52      6.03 o 
 -11   1   7      290.84      238.72      6.91 o 
  -9   1   7     3964.52     4080.77     95.76 o 
  -7   1   7     4917.40     5021.74    142.53 o 
  -5   1   7     2843.79     2793.06     95.07 o 
  -3   1   7      608.40      675.36     24.93 o 
  -1   1   7     3672.39     3981.26    108.89 o 
   1   1   7     1487.78     1495.80     41.53 o 
   3   1   7       94.40       94.70      4.66 o 
   5   1   7     2084.99     2090.50     55.16 o 
   7   1   7     1530.51     1557.96     72.25 o 
   9   1   7      543.59      605.38     20.54 o 
  11   1   7       12.23       17.88      6.35 o 
  13   1   7      124.38      111.00     11.71 o 
  15   1   7      290.64      276.68     18.14 o 
  17   1   7       90.58       90.12     13.13 o 
 -24   2   7        0.16        1.05      6.54 o 
 -22   2   7       71.64       56.55     10.34 o 
 -20   2   7      221.11      260.79     16.66 o 
 -18   2   7      110.85      106.95     11.01 o 
 -16   2   7      460.78      402.30     17.78 o 
 -14   2   7      517.27      468.96     17.79 o 
 -12   2   7     2033.68     2035.13    128.91 o 
 -10   2   7     1867.79     1978.97    114.07 o 
  -8   2   7      815.06      772.92     49.05 o 
  -6   2   7      292.60      433.51     19.23 o 
  -4   2   7     1415.45     1346.98     36.35 o 
  -2   2   7      837.81      858.39     19.80 o 
   0   2   7       40.37       57.30      3.59 o 
   2   2   7     2336.24     2365.91     69.31 o 
   4   2   7     3539.62     3495.51     40.57 o 
   6   2   7      506.90      517.73     24.09 o 
   8   2   7      880.85      952.55     45.09 o 
  10   2   7       27.49       16.40      4.85 o 
  12   2   7      153.62      125.71     12.00 o 
  14   2   7        9.41        2.06      8.88 o 
  16   2   7       17.04       29.93      9.25 o 
  18   2   7      111.65      106.61     19.77 o 
 -23   3   7        0.64        2.00      9.58 o 
 -21   3   7        0.15       -2.49      5.58 o 
 -19   3   7       90.64       61.43     10.44 o 
 -17   3   7      273.56      281.25     16.72 o 
 -15   3   7      119.47      118.72     11.31 o 
 -13   3   7      421.52      414.69     18.00 o 
 -11   3   7      188.11      167.71     11.50 o 
  -9   3   7      115.40      130.45     13.43 o 
  -7   3   7        0.54       -1.74      1.76 o 
  -5   3   7       23.05       24.71      4.79 o 
  -3   3   7      523.13      512.41     20.49 o 
  -1   3   7       34.41       39.77      4.43 o 
   1   3   7      148.03      163.74      8.51 o 
   3   3   7      584.38      556.87     12.53 o 
   5   3   7      188.00      179.29      9.31 o 
   7   3   7      651.73      706.98     26.97 o 
   9   3   7        0.61       -0.71      3.56 o 
  11   3   7      103.89      101.30      9.35 o 
  13   3   7       28.98       30.25      6.92 o 
  15   3   7       47.44       42.83     10.23 o 
 -20   4   7      192.20      212.79     17.43 o 
 -18   4   7        5.55        3.20      5.42 o 
 -16   4   7      124.64      121.84     12.84 o 
 -14   4   7        3.63        3.21      4.65 o 
 -12   4   7       91.01       73.31      9.45 o 
 -10   4   7     1309.71     1258.39     40.23 o 
  -8   4   7     1284.81     1188.61     52.31 o 
  -6   4   7        4.83       -0.39      3.74 o 
  -4   4   7     1006.94      987.40     20.68 o 
  -2   4   7       83.89       81.11      6.87 o 
   0   4   7     1880.80     1868.15     49.01 o 
   2   4   7      192.72      179.33     10.01 o 
   4   4   7        0.49        0.75      3.27 o 
   6   4   7      527.57      550.57     27.75 o 
   8   4   7      445.55      453.35     20.88 o 
  10   4   7       44.79       36.39      7.11 o 
  12   4   7       13.35       18.75      6.35 o 
  14   4   7      110.86       98.73     11.10 o 
 -17   5   7       32.68       24.97     10.78 o 
 -15   5   7        0.93        5.44      5.97 o 
 -13   5   7       51.37       53.11      9.88 o 
 -11   5   7      693.15      687.39     42.63 o 
  -9   5   7      156.43      157.65     13.03 o 
  -7   5   7       21.33       22.60      6.74 o 
  -5   5   7        0.74       -0.73      4.94 o 
  -3   5   7      198.48      191.97     14.18 o 
  -1   5   7      148.34      138.65     12.63 o 
   1   5   7      315.06      306.87     17.36 o 
   3   5   7      238.45      262.43     13.23 o 
   5   5   7      242.52      264.88     17.08 o 
   7   5   7      100.59      116.01     12.89 o 
   9   5   7        2.51       -1.29      5.78 o 
  11   5   7        0.00       -1.75      6.46 o 
 -14   6   7        0.24       -1.40      8.19 o 
 -12   6   7        1.21       -3.57      5.79 o 
 -10   6   7        2.50        1.51      6.08 o 
  -8   6   7        3.99        0.55      5.97 o 
  -6   6   7        0.06       -5.17      5.17 o 
  -4   6   7        0.02        0.09      5.42 o 
  -2   6   7       45.19       47.23      9.74 o 
   0   6   7        2.85       -2.08      5.97 o 
   2   6   7       24.17       25.10      6.93 o 
   4   6   7        5.09        3.66      5.35 o 
   6   6   7        1.12        0.44      6.65 o 
 -24   0   8        0.34        1.20      8.39 o 
 -22   0   8      145.37      166.71     19.37 o 
 -20   0   8     1702.04     1692.68     35.36 o 
 -18   0   8      417.93      426.05     23.06 o 
 -16   0   8      174.05      126.77      9.30 o 
 -14   0   8       13.50        3.56      2.95 o 
 -12   0   8       74.10       33.97      4.78 o 
 -10   0   8     5513.81     5397.12    204.24 o 
  -8   0   8     3573.54     3347.20    211.03 o 
  -6   0   8      321.03      326.23     12.18 o 
  -4   0   8     2422.96     2345.77    114.01 o 
  -2   0   8     2375.82     2441.66     70.40 o 
   0   0   8      316.72      324.70     10.27 o 
   2   0   8     1356.46     1461.34     70.37 o 
   4   0   8     3464.31     3527.56    253.81 o 
   6   0   8     3665.58     3891.41     64.29 o 
   8   0   8      345.18      317.45     21.16 o 
  10   0   8        1.11       -2.00      5.99 o 
  12   0   8      103.60      122.19     16.97 o 
  14   0   8       26.37       28.55     11.98 o 
  16   0   8      180.37      164.91     22.16 o 
 -25   1   8       17.81       19.77     12.18 o 
 -23   1   8      131.49      140.06     14.03 o 
 -21   1   8        1.20        6.09      5.58 o 
 -19   1   8        5.09        3.81      4.65 o 
 -17   1   8      152.42      141.79     13.66 o 
 -15   1   8      113.85      119.20      6.10 o 
 -13   1   8      100.02      110.49      5.43 o 
 -11   1   8      344.52      277.85      7.62 o 
  -9   1   8      606.05      575.79     18.82 o 
  -7   1   8     7697.84     7982.55    192.93 o 
  -5   1   8      190.16      252.02      5.85 o 
  -3   1   8     3212.15     3765.50     97.64 o 
  -1   1   8     1930.89     2012.78     53.93 o 
   1   1   8       22.21       23.74      2.43 o 
   3   1   8     1020.33     1050.90     16.47 o 
   5   1   8      331.36      327.27      9.72 o 
   7   1   8        1.87        0.19      2.92 o 
   9   1   8      259.86      295.08     15.24 o 
  11   1   8      400.14      405.74     32.44 o 
  13   1   8       64.41       70.09     10.51 o 
  15   1   8      149.40      120.83     27.35 o 
  17   1   8       32.28       37.06     10.20 o 
 -24   2   8       32.45       36.17      9.79 o 
 -22   2   8       54.08       62.15     11.98 o 
 -20   2   8      127.90      131.30     12.91 o 
 -18   2   8       76.87       81.25     10.08 o 
 -16   2   8        9.55        4.82      4.37 o 
 -14   2   8      139.39      134.59     12.18 o 
 -12   2   8      369.82      376.26     29.72 o 
 -10   2   8      367.94      379.53     21.31 o 
  -8   2   8        1.20        1.00      1.98 o 
  -6   2   8     2809.33     2975.02    109.71 o 
  -4   2   8     1055.20     1077.17     41.50 o 
  -2   2   8       27.64       30.16      2.47 o 
   0   2   8      364.07      361.05      8.17 o 
   2   2   8      198.53      210.50      7.42 o 
   4   2   8      340.53      331.62      9.05 o 
   6   2   8      235.96      231.50     10.36 o 
   8   2   8       11.99       12.35      4.61 o 
  10   2   8      388.76      391.88     22.11 o 
  12   2   8        0.78        1.73      5.29 o 
  14   2   8       59.56       46.50      9.69 o 
  16   2   8        6.56        4.07      7.28 o 
 -23   3   8        6.96       16.17     12.18 o 
 -21   3   8       31.63       27.46      8.74 o 
 -19   3   8      789.54      757.07     28.16 o 
 -17   3   8      154.75      145.24     13.06 o 
 -15   3   8       45.92       46.86      8.16 o 
 -13   3   8      129.56      145.22     11.36 o 
 -11   3   8     1023.20     1001.18     26.12 o 
  -9   3   8      813.01      773.10     26.98 o 
  -7   3   8     1237.36     1205.40     23.51 o 
  -5   3   8      590.84      591.44     27.45 o 
  -3   3   8       16.97        9.11      3.01 o 
  -1   3   8      151.96      141.99      7.58 o 
   1   3   8        4.32        5.49      3.07 o 
   3   3   8     1444.52     1395.08     20.16 o 
   5   3   8     2499.58     2435.52     53.54 o 
   7   3   8       47.85       70.94      7.25 o 
   9   3   8       52.36       60.51      7.60 o 
  11   3   8      221.48      221.39     12.89 o 
  13   3   8       45.87       46.80      8.28 o 
  15   3   8       61.91       49.35     11.00 o 
 -20   4   8        0.02       -0.78      6.96 o 
 -18   4   8        7.56       10.37      6.85 o 
 -16   4   8       42.80       26.65      7.62 o 
 -14   4   8       74.02       68.99     11.78 o 
 -12   4   8       66.08       49.00     10.38 o 
 -10   4   8       85.58       75.61      9.39 o 
  -8   4   8     1366.53     1356.52     34.54 o 
  -6   4   8      118.94      114.00     10.00 o 
  -4   4   8      154.24      161.15      9.26 o 
  -2   4   8      550.78      511.19     20.36 o 
   0   4   8      183.17      168.66     12.35 o 
   2   4   8        6.63        1.25      3.32 o 
   4   4   8      197.80      185.58     10.90 o 
   6   4   8       11.26       13.13      6.00 o 
   8   4   8      269.28      309.08     18.26 o 
  10   4   8       86.56       74.77     17.77 o 
  12   4   8        5.73       -1.41      6.41 o 
  14   4   8       76.46       86.25     20.16 o 
 -17   5   8        5.67        2.00      8.59 o 
 -15   5   8        1.71        0.55      5.31 o 
 -13   5   8        0.32       -0.86      4.87 o 
 -11   5   8        3.94        1.79      5.23 o 
  -9   5   8      105.22      105.77     11.51 o 
  -7   5   8      197.05      208.00     11.62 o 
  -5   5   8      254.95      259.59     16.30 o 
  -3   5   8        0.27       -1.89      4.22 o 
  -1   5   8       72.16       81.82     10.58 o 
   1   5   8       16.55       15.62      5.35 o 
   3   5   8       35.22       41.60      7.22 o 
   5   5   8      121.34      128.71     13.25 o 
   7   5   8       13.22       19.82      7.69 o 
   9   5   8       60.56       61.00     11.57 o 
  11   5   8       17.92       11.98     13.58 o 
 -14   6   8       13.58       11.38     10.38 o 
 -12   6   8       40.88       56.45     11.29 o 
 -10   6   8       94.42       99.29     13.11 o 
  -8   6   8       75.51       86.20     12.28 o 
  -6   6   8       54.65       52.94     10.44 o 
  -4   6   8       34.82       39.49      9.52 o 
  -2   6   8        1.34        3.60      6.19 o 
   0   6   8       14.86        9.54      5.57 o 
   2   6   8       49.63       51.23      8.66 o 
   4   6   8      244.23      296.89     16.12 o 
   6   6   8        6.77        7.91      8.12 o 
 -25   1   9       49.84       36.54     13.78 o 
 -23   1   9      140.07      138.86     13.62 o 
 -21   1   9       51.45       65.63      9.79 o 
 -19   1   9      297.23      282.26     15.66 o 
 -17   1   9      537.21      545.39     27.89 o 
 -15   1   9       43.20       71.05      6.25 o 
 -13   1   9        8.25        7.82      2.35 o 
 -11   1   9      632.79      567.88     17.15 o 
  -9   1   9     3029.03     2930.13    101.06 o 
  -7   1   9     3816.43     3914.52     89.43 o 
  -5   1   9     1390.53     1397.25     29.23 o 
  -3   1   9      115.60      164.70      4.73 o 
  -1   1   9      382.26      373.85      9.88 o 
   1   1   9       16.87       13.69      2.74 o 
   3   1   9      746.15      719.74     12.69 o 
   5   1   9      668.27      683.69     19.11 o 
   7   1   9     1589.74     1677.91     66.55 o 
   9   1   9      687.64      686.98     23.29 o 
  11   1   9        0.12       -2.00      4.80 o 
  13   1   9       22.75       14.28      7.20 o 
  15   1   9       33.91       32.95      9.66 o 
 -24   2   9       17.92       13.70      7.93 o 
 -22   2   9      205.96      215.46     16.45 o 
 -20   2   9       16.78       18.82      7.02 o 
 -18   2   9      154.59      152.01     16.67 o 
 -16   2   9     1079.28     1052.58     29.15 o 
 -14   2   9      252.65      239.74     13.25 o 
 -12   2   9      761.50      760.11     52.48 o 
 -10   2   9      424.84      421.64     27.38 o 
  -8   2   9      528.53      491.33     15.87 o 
  -6   2   9     1800.66     1774.94     72.23 o 
  -4   2   9     2896.25     2858.84     89.85 o 
  -2   2   9        3.29        1.87      1.49 o 
   0   2   9      102.39      112.07      4.78 o 
   2   2   9     1192.08     1182.22     32.25 o 
   4   2   9      763.40      765.76     13.96 o 
   6   2   9      175.43      189.70     14.96 o 
   8   2   9      307.81      325.06     13.37 o 
  10   2   9       40.51       46.26      7.08 o 
  12   2   9      145.60      131.49     13.06 o 
  14   2   9        4.71        1.75      6.11 o 
  16   2   9      120.32      123.38     20.96 o 
 -23   3   9       60.72       60.29     17.17 o 
 -21   3   9        2.87        0.98      5.86 o 
 -19   3   9       19.95       28.67      8.30 o 
 -17   3   9      518.48      479.34     21.44 o 
 -15   3   9       13.21       12.85      5.40 o 
 -13   3   9      504.48      481.96     27.35 o 
 -11   3   9        6.54        1.82      3.69 o 
  -9   3   9       88.89       80.33      6.16 o 
  -7   3   9      118.07      122.87      7.55 o 
  -5   3   9       47.10       47.35      4.50 o 
  -3   3   9       15.86       10.51      3.42 o 
  -1   3   9     1241.69     1249.74     49.62 o 
   1   3   9      386.49      362.72     13.06 o 
   3   3   9     2909.93     2771.21     56.34 o 
   5   3   9       20.98       19.98      4.91 o 
   7   3   9      163.25      158.28     10.19 o 
   9   3   9       22.11       25.61      6.17 o 
  11   3   9       26.84       20.17      6.62 o 
  13   3   9       22.11       17.22      6.82 o 
  15   3   9        8.94       15.77     12.18 o 
 -20   4   9       69.08       67.18     11.90 o 
 -18   4   9        8.74       10.30      6.33 o 
 -16   4   9       28.41       31.52      8.25 o 
 -14   4   9      175.66      168.65     13.34 o 
 -12   4   9       22.51       20.25      6.55 o 
 -10   4   9      503.49      526.05     30.55 o 
  -8   4   9      617.88      601.81     21.53 o 
  -6   4   9     1413.64     1382.51     53.53 o 
  -4   4   9       83.82       88.76      9.81 o 
  -2   4   9      209.77      204.55     13.27 o 
   0   4   9        9.46        7.02      4.86 o 
   2   4   9        9.32        5.58      3.73 o 
   4   4   9       59.88       62.86      9.52 o 
   6   4   9      702.16      675.95     25.54 o 
   8   4   9      565.13      538.46     33.74 o 
  10   4   9        4.49        0.29      6.19 o 
  12   4   9        6.32       -3.36      6.65 o 
 -17   5   9        6.21        5.19      9.58 o 
 -15   5   9       20.14        7.82      6.74 o 
 -13   5   9      137.61      138.57     18.07 o 
 -11   5   9      101.44      133.08     13.27 o 
  -9   5   9       27.94       23.13      7.28 o 
  -7   5   9      465.27      467.73     18.67 o 
  -5   5   9      319.44      313.44     17.99 o 
  -3   5   9       10.02        4.35      6.09 o 
  -1   5   9        0.00       -1.51      4.72 o 
   1   5   9       90.89       96.25      9.53 o 
   3   5   9       86.37       97.68      9.76 o 
   5   5   9      131.32      147.90     14.39 o 
   7   5   9        1.93        3.23      6.13 o 
   9   5   9        5.88        7.08      7.87 o 
 -12   6   9        8.30        1.00      8.39 o 
 -10   6   9        1.52        7.15      6.98 o 
  -8   6   9       22.27       20.15      8.46 o 
  -6   6   9       12.93       19.07      8.17 o 
  -4   6   9       35.30       30.65      8.96 o 
  -2   6   9       17.21        3.00      7.39 o 
   0   6   9        0.53       -0.42      4.98 o 
   2   6   9        8.71        6.71      5.84 o 
   4   6   9        0.81        1.82      7.53 o 
 -20   0  10      818.15      846.12     46.82 o 
 -18   0  10       30.99       51.37      7.59 o 
 -16   0  10       49.06       58.55      7.19 o 
 -14   0  10      136.31      146.34      9.15 o 
 -12   0  10       82.76       88.22      7.29 o 
 -10   0  10     1139.39     1135.51    109.41 o 
  -8   0  10     3561.67     3398.71    223.81 o 
  -6   0  10     2590.70     2634.32     37.24 o 
  -4   0  10    12508.40    11991.73    258.48 o 
  -2   0  10        0.45        3.94      2.07 o 
   0   0  10     5195.08     5689.75    149.85 o 
   2   0  10      173.88      216.19     10.74 o 
   4   0  10       54.03       61.05      6.82 o 
   6   0  10     2412.96     2460.11     55.50 o 
   8   0  10      917.19      900.63     36.74 o 
  10   0  10       53.65       67.88     14.18 o 
  12   0  10       52.31       69.68     15.17 o 
  14   0  10       12.23        0.40      9.58 o 
 -25   1  10       14.14       12.58     10.38 o 
 -23   1  10       61.95       62.89     10.56 o 
 -21   1  10        0.99        2.41      5.36 o 
 -19   1  10       70.48       82.08      9.83 o 
 -17   1  10      164.62      148.82      9.39 o 
 -15   1  10      224.19      204.92     10.19 o 
 -13   1  10       99.14       95.85      8.24 o 
 -11   1  10      446.75      391.24     14.52 o 
  -9   1  10       36.92       30.14      2.86 o 
  -7   1  10     1188.59     1107.32     30.86 o 
  -5   1  10      411.39      386.98     15.72 o 
  -3   1  10      254.97      292.87      6.97 o 
  -1   1  10       11.40       10.11      1.83 o 
   1   1  10       49.13       69.07      5.07 o 
   3   1  10       49.57       50.59      4.31 o 
   5   1  10      408.73      429.96     26.17 o 
   7   1  10       87.81       83.40      8.46 o 
   9   1  10      255.59      256.57     15.52 o 
  11   1  10       27.15       24.45      7.69 o 
  13   1  10       59.74       57.55     10.77 o 
  15   1  10       13.32        4.28      8.17 o 
 -24   2  10       56.83       58.45     11.51 o 
 -22   2  10       44.89       33.09      8.92 o 
 -20   2  10        9.54       15.09      6.70 o 
 -18   2  10        0.82        5.47      5.26 o 
 -16   2  10     1309.88     1224.39     67.78 o 
 -14   2  10      350.12      399.60     18.05 o 
 -12   2  10      720.80      703.54     39.10 o 
 -10   2  10       72.81       66.32      5.78 o 
  -8   2  10     1899.71     2075.96     87.96 o 
  -6   2  10      669.57      701.36     17.12 o 
  -4   2  10      181.73      245.43     11.07 o 
  -2   2  10      318.87      327.42     10.81 o 
   0   2  10        7.35       10.03      2.13 o 
   2   2  10       12.64       11.31      2.97 o 
   4   2  10       45.19       47.42      5.71 o 
   6   2  10      493.68      474.96     15.34 o 
   8   2  10      295.35      304.75     17.82 o 
  10   2  10      125.70      135.48     20.21 o 
  12   2  10        1.30        0.19      5.71 o 
  14   2  10       11.41        3.89      7.06 o 
 -23   3  10       53.60       49.91     16.77 o 
 -21   3  10      220.82      234.73     17.99 o 
 -19   3  10      382.68      419.03     21.45 o 
 -17   3  10       20.35       10.06      5.99 o 
 -15   3  10       19.18       20.61      6.35 o 
 -13   3  10        0.00       -0.53      3.50 o 
 -11   3  10       90.99       89.92     12.58 o 
  -9   3  10      635.76      646.57     17.25 o 
  -7   3  10      971.73      947.88     22.42 o 
  -5   3  10      585.17      489.81     12.13 o 
  -3   3  10     3019.40     2964.41    167.33 o 
  -1   3  10       89.52       93.08      8.48 o 
   1   3  10     1741.27     1640.54     27.66 o 
   3   3  10      183.36      189.21     12.92 o 
   5   3  10      120.81      124.77     11.41 o 
   7   3  10      364.33      400.20     19.88 o 
   9   3  10      216.92      232.63     13.13 o 
  11   3  10       22.36       28.66      7.27 o 
  13   3  10        9.61        5.19      7.62 o 
 -20   4  10        2.49        4.16      6.59 o 
 -18   4  10        5.10        0.70      5.79 o 
 -16   4  10        0.00       -0.96      4.72 o 
 -14   4  10       17.28       12.83      6.19 o 
 -12   4  10       32.22       31.76      7.43 o 
 -10   4  10      311.15      310.52     19.17 o 
  -8   4  10       40.32       44.29      7.89 o 
  -6   4  10       17.82       14.18      4.47 o 
  -4   4  10      319.73      332.67     20.25 o 
  -2   4  10        8.18        5.71      4.87 o 
   0   4  10        6.36        5.51      3.78 o 
   2   4  10      121.54      112.03      9.36 o 
   4   4  10        1.82       -0.19      4.63 o 
   6   4  10       10.81       23.00      7.53 o 
   8   4  10      240.91      231.37     17.29 o 
  10   4  10        4.43       -0.04      6.71 o 
  12   4  10        5.84        7.79     12.38 o 
 -17   5  10       10.26        6.99      9.98 o 
 -15   5  10       22.83       22.64      8.12 o 
 -13   5  10       34.30       22.94      7.70 o 
 -11   5  10       11.64        9.98      6.07 o 
  -9   5  10      379.17      362.73     15.78 o 
  -7   5  10      218.53      235.48     16.15 o 
  -5   5  10        2.58       -2.09      4.89 o 
  -3   5  10       37.71       29.53      8.01 o 
  -1   5  10       58.69       59.23     10.14 o 
   1   5  10        6.63        9.81      5.12 o 
   3   5  10        9.53        7.03      5.07 o 
   5   5  10        0.36       -5.50      5.50 o 
   7   5  10      112.44      135.39     15.32 o 
   9   5  10       98.30       92.04     20.76 o 
 -12   6  10       14.89       13.18     10.98 o 
 -10   6  10       61.75       66.34     12.21 o 
  -8   6  10       18.94       24.30      9.18 o 
  -6   6  10       29.90       33.83     10.03 o 
  -4   6  10      114.36      113.50     13.96 o 
  -2   6  10      129.99      128.31     14.47 o 
   0   6  10        1.96        2.35      5.14 o 
   2   6  10      167.29      190.11     14.10 o 
 -25   1  11        1.62        2.99      9.98 o 
 -23   1  11       51.40       65.77     10.87 o 
 -21   1  11      236.69      210.62     14.65 o 
 -19   1  11     1075.09      980.39     40.83 o 
 -17   1  11        0.48       -1.34      3.26 o 
 -15   1  11        4.22       -0.52      2.98 o 
 -13   1  11     1425.71     1457.04     96.09 o 
 -11   1  11      131.16      120.56     15.47 o 
  -9   1  11     2059.48     2140.51    100.60 o 
  -7   1  11     1484.26     1529.29     58.88 o 
  -5   1  11     1646.10     1620.66     38.00 o 
  -3   1  11     1579.14     1560.78     52.26 o 
  -1   1  11      539.63      502.03     14.05 o 
   1   1  11      285.07      295.00      7.84 o 
   3   1  11      210.32      206.51      7.88 o 
   5   1  11      557.16      561.82     17.23 o 
   7   1  11      514.71      556.55     22.99 o 
   9   1  11      224.33      228.16     21.46 o 
  11   1  11      159.82      156.24     14.26 o 
  13   1  11        0.21       -2.60      6.45 o 
 -24   2  11        4.70        1.67      6.85 o 
 -22   2  11      146.01      144.58     14.40 o 
 -20   2  11      311.78      290.03     17.54 o 
 -18   2  11      570.60      562.24     53.61 o 
 -16   2  11      138.10      125.87     11.29 o 
 -14   2  11      265.45      282.39     25.76 o 
 -12   2  11        5.88        5.70      3.23 o 
 -10   2  11       76.96       73.11      7.61 o 
  -8   2  11      177.12      164.08      9.80 o 
  -6   2  11     1890.74     1850.74     64.00 o 
  -4   2  11     1548.40     1469.76     41.70 o 
  -2   2  11      223.58      194.53      6.34 o 
   0   2  11      801.21      811.71     22.19 o 
   2   2  11      822.26      861.32     21.93 o 
   4   2  11     1854.08     1888.35     39.47 o 
   6   2  11        0.17       -0.63      3.95 o 
   8   2  11        7.46       14.32      5.32 o 
  10   2  11      336.55      367.84     16.13 o 
  12   2  11      207.93      184.49     15.76 o 
  14   2  11       13.89       15.57     12.18 o 
 -23   3  11        8.03       -0.60      9.18 o 
 -21   3  11        4.26        7.36      7.04 o 
 -19   3  11        4.02       -1.62      5.40 o 
 -17   3  11       90.58       77.94     10.59 o 
 -15   3  11       61.34       63.88      9.46 o 
 -13   3  11        7.84        4.49      4.66 o 
 -11   3  11      108.13      109.05      7.68 o 
  -9   3  11       29.80       28.52      4.75 o 
  -7   3  11       34.01       32.07      4.95 o 
  -5   3  11      611.92      597.56     14.03 o 
  -3   3  11      298.82      319.90     15.36 o 
  -1   3  11       57.44       56.99      4.94 o 
   1   3  11      564.13      515.46     26.34 o 
   3   3  11        4.31        3.47      4.63 o 
   5   3  11      403.56      378.83     18.71 o 
   7   3  11        8.31        9.91      6.09 o 
   9   3  11        1.55       -0.65      6.08 o 
  11   3  11       58.50       52.45     11.36 o 
 -20   4  11       41.08       47.77     13.38 o 
 -18   4  11      182.08      156.93     21.36 o 
 -16   4  11       51.51       54.72      9.93 o 
 -14   4  11       86.01       76.86     10.54 o 
 -12   4  11       17.71       12.05      5.65 o 
 -10   4  11      367.79      355.70     17.79 o 
  -8   4  11      492.59      473.79     16.16 o 
  -6   4  11      200.15      217.34     11.41 o 
  -4   4  11      279.66      279.36     15.19 o 
  -2   4  11      131.04      136.54     12.14 o 
   0   4  11        8.08        3.35      3.65 o 
   2   4  11       67.44       48.50      7.21 o 
   4   4  11      112.74      104.81     12.00 o 
   6   4  11      738.77      774.95     29.07 o 
   8   4  11       43.66       52.49     11.08 o 
  10   4  11        9.36       10.58     12.78 o 
 -17   5  11       35.21       28.55     12.98 o 
 -15   5  11        1.19       -1.84      5.36 o 
 -13   5  11       90.14       94.15     12.56 o 
 -11   5  11        4.13        6.45      5.92 o 
  -9   5  11       13.19       15.48      5.68 o 
  -7   5  11      288.17      324.36     19.13 o 
  -5   5  11       77.71       85.60     17.27 o 
  -3   5  11      150.22      131.23     13.31 o 
  -1   5  11       15.58       11.73      4.77 o 
   1   5  11        9.15        2.18      4.53 o 
   3   5  11      101.54      106.47     10.86 o 
   5   5  11       70.67      105.14     13.76 o 
   7   5  11       11.49       14.77     12.18 o 
 -12   6  11        1.39        4.79      9.78 o 
 -10   6  11       27.47       25.76     12.98 o 
  -8   6  11        6.22        5.18      7.48 o 
  -6   6  11       74.82       64.54     16.27 o 
  -4   6  11       14.65       11.85      7.67 o 
  -2   6  11        2.19       -1.50      6.49 o 
   0   6  11        0.54       -7.99      7.99 o 
   2   6  11        2.91        8.98     11.98 o 
 -22   0  12      285.83      290.09     24.36 o 
 -20   0  12      427.04      485.95     29.55 o 
 -18   0  12      429.11      457.80     27.15 o 
 -16   0  12      613.50      650.66     30.55 o 
 -14   0  12        0.74        0.25      3.41 o 
 -12   0  12      138.49      146.20      8.92 o 
 -10   0  12      157.31      139.67      8.33 o 
  -8   0  12     1268.37     1221.84     42.53 o 
  -6   0  12     2503.18     2505.51    100.73 o 
  -4   0  12     3073.02     2862.20     66.91 o 
  -2   0  12       62.84       52.63      4.53 o 
   0   0  12     1303.59     1439.33     64.01 o 
   2   0  12       26.42       31.23      6.42 o 
   4   0  12      967.13      898.69     54.21 o 
   6   0  12      264.83      297.88     22.56 o 
   8   0  12      723.73      701.38     35.14 o 
  10   0  12      165.52      155.13     20.56 o 
  12   0  12       86.81       90.04     17.77 o 
 -25   1  12        0.65       -4.99      8.98 o 
 -23   1  12        0.04        0.20      8.59 o 
 -21   1  12        0.09        3.01      5.42 o 
 -19   1  12      109.94      114.37     12.88 o 
 -17   1  12      753.25      721.28     25.02 o 
 -15   1  12      818.05      904.96     48.25 o 
 -13   1  12     1140.59     1076.30     40.62 o 
 -11   1  12      726.55      708.27     45.34 o 
  -9   1  12      126.68      117.40      7.14 o 
  -7   1  12      303.40      288.80     10.29 o 
  -5   1  12       15.34       11.15      2.71 o 
  -3   1  12      186.21      182.42      6.03 o 
  -1   1  12     1720.16     1749.96     44.46 o 
   1   1  12       14.88       15.52      3.02 o 
   3   1  12      593.11      573.84     25.33 o 
   5   1  12      179.10      176.23      8.51 o 
   7   1  12       31.01       44.93      7.02 o 
   9   1  12      119.86      145.23     16.47 o 
  11   1  12        2.69        0.00      6.49 o 
  13   1  12        1.43        1.07      7.45 o 
 -24   2  12        3.08       -0.86      6.14 o 
 -22   2  12        0.77        3.06      6.27 o 
 -20   2  12       51.63       52.59      9.98 o 
 -18   2  12      473.81      462.70     32.74 o 
 -16   2  12      657.86      603.10     40.63 o 
 -14   2  12      139.83      122.39      8.44 o 
 -12   2  12      180.33      172.81      9.12 o 
 -10   2  12       70.35       72.98      7.18 o 
  -8   2  12       40.74       49.67      5.48 o 
  -6   2  12      355.36      340.61     14.09 o 
  -4   2  12      425.24      445.00     14.50 o 
  -2   2  12      134.50      126.66      7.16 o 
   0   2  12     1070.37     1013.76     35.81 o 
   2   2  12        5.08        5.36      3.82 o 
   4   2  12     1635.80     1643.29     47.24 o 
   6   2  12       16.30       13.76      5.16 o 
   8   2  12        0.32       -1.88      4.40 o 
  10   2  12      106.19      115.69     10.90 o 
  12   2  12        2.48        5.81      7.34 o 
 -23   3  12       10.99       16.37     12.18 o 
 -21   3  12      142.88      173.37     16.02 o 
 -19   3  12      345.89      341.15     37.93 o 
 -17   3  12       85.27       84.40     11.00 o 
 -15   3  12      184.21      175.08     13.55 o 
 -13   3  12       41.58       40.04      7.45 o 
 -11   3  12       44.23       50.01      6.01 o 
  -9   3  12      235.69      242.02     10.86 o 
  -7   3  12      667.16      626.64     14.64 o 
  -5   3  12     1323.31     1320.99     36.48 o 
  -3   3  12      653.34      672.12     39.46 o 
  -1   3  12       17.01       10.96      3.63 o 
   1   3  12       42.86       42.15      6.36 o 
   3   3  12       19.37       24.54      6.99 o 
   5   3  12      355.71      362.35     23.76 o 
   7   3  12      189.60      215.34     22.86 o 
   9   3  12      141.59      157.86     15.32 o 
  11   3  12       52.03       65.89     17.97 o 
 -20   4  12        1.10       -1.40      9.18 o 
 -18   4  12       16.17       11.46      7.69 o 
 -16   4  12       35.01       46.09      9.88 o 
 -14   4  12       32.17       25.19      9.58 o 
 -12   4  12       12.04        7.67      5.50 o 
 -10   4  12      298.86      270.80     16.02 o 
  -8   4  12       43.70       45.07      6.80 o 
  -6   4  12       76.27       72.96      7.86 o 
  -4   4  12        5.47        3.19      4.74 o 
  -2   4  12        1.91        6.25      6.39 o 
   0   4  12      101.32       89.44      8.86 o 
   2   4  12        1.74        1.55      3.99 o 
   4   4  12        0.75       -0.38      4.89 o 
   6   4  12      212.55      218.64     22.46 o 
   8   4  12       66.27       83.12     13.12 o 
  10   4  12        8.35       16.97     14.77 o 
 -17   5  12       18.87       25.36     12.98 o 
 -15   5  12       29.25       30.42      9.29 o 
 -13   5  12       70.73       67.59     11.08 o 
 -11   5  12        0.83       -0.13      5.06 o 
  -9   5  12       89.25       97.31      9.86 o 
  -7   5  12        8.09       12.46      7.13 o 
  -5   5  12      139.82      125.71     13.41 o 
  -3   5  12       33.88       44.20      9.66 o 
  -1   5  12        0.03       -0.46      4.34 o 
   1   5  12       63.69       67.91      9.21 o 
   3   5  12        2.58       -2.42      6.31 o 
   5   5  12       27.26       51.71     16.17 o 
 -10   6  12        1.72        5.59     10.38 o 
  -8   6  12        7.98        4.19      9.18 o 
  -6   6  12      194.10      232.59     26.55 o 
  -4   6  12       68.14       61.49     16.97 o 
  -2   6  12        4.82       20.76     12.78 o 
   0   6  12        3.90        5.19     10.18 o 
 -25   1  13        0.02       -2.80      8.98 o 
 -23   1  13       21.73       14.57     11.78 o 
 -21   1  13       29.53       34.74     12.18 o 
 -19   1  13      231.78      260.85     12.66 o 
 -17   1  13      273.50      299.72     24.25 o 
 -15   1  13     2115.05     2179.28    126.38 o 
 -13   1  13      121.78      155.69     13.56 o 
 -11   1  13     1026.54      986.81     28.45 o 
  -9   1  13      233.54      240.78     10.19 o 
  -7   1  13      751.33      749.89     31.24 o 
  -5   1  13      216.93      220.78      7.90 o 
  -3   1  13     1338.48     1247.33     20.20 o 
  -1   1  13      470.03      454.55     10.01 o 
   1   1  13        0.36       -1.39      2.00 o 
   3   1  13      624.80      633.82     21.47 o 
   5   1  13      456.68      469.03     23.50 o 
   7   1  13     1496.29     1454.32     35.41 o 
   9   1  13       83.90      100.40     12.21 o 
  11   1  13        0.27       -1.70      7.20 o 
  13   1  13       23.77       22.76     13.78 o 
 -24   2  13        0.20       -3.41      6.17 o 
 -22   2  13      137.49      128.88     13.84 o 
 -20   2  13        3.08       17.33      7.33 o 
 -18   2  13      354.92      332.66     18.26 o 
 -16   2  13      779.92      712.28     52.81 o 
 -14   2  13        7.68        4.12      3.43 o 
 -12   2  13        1.99        0.75      2.90 o 
 -10   2  13       17.65       13.44      4.10 o 
  -8   2  13      393.21      376.68     12.88 o 
  -6   2  13     1391.98     1336.29     44.49 o 
  -4   2  13      784.37      782.54     20.09 o 
  -2   2  13      336.00      346.61     10.41 o 
   0   2  13       14.27       10.02      3.40 o 
   2   2  13       69.90       85.31      7.43 o 
   4   2  13       84.09       94.17     13.28 o 
   6   2  13      101.71      117.89     12.35 o 
   8   2  13      527.48      529.95     23.64 o 
  10   2  13      117.29      129.13     15.47 o 
  12   2  13       36.23       41.33     14.57 o 
 -23   3  13        0.25       -2.20      9.18 o 
 -21   3  13        0.20        2.19      6.74 o 
 -19   3  13        0.78        0.85      6.07 o 
 -17   3  13       12.71        7.81      5.95 o 
 -15   3  13       37.28       38.85      8.39 o 
 -13   3  13        0.09        0.95      4.23 o 
 -11   3  13       26.56       19.56      4.72 o 
  -9   3  13      252.59      234.49     11.05 o 
  -7   3  13        0.68        1.25      2.80 o 
  -5   3  13      158.11      144.82      8.06 o 
  -3   3  13       36.44       26.39      5.49 o 
  -1   3  13      119.58      101.81      8.60 o 
   1   3  13        4.10        3.13      3.95 o 
   3   3  13       48.68       46.49      8.78 o 
   5   3  13        9.26        2.92      5.85 o 
   7   3  13       19.35       24.84     10.38 o 
   9   3  13        6.42        2.61      7.39 o 
  11   3  13       42.87       26.95     16.17 o 
 -20   4  13       69.25       47.52     15.17 o 
 -18   4  13      105.54      131.28     16.67 o 
 -16   4  13       98.05       96.11     12.56 o 
 -14   4  13      256.36      229.37     16.16 o 
 -12   4  13        0.68       -1.14      4.45 o 
 -10   4  13      134.39      130.26     20.56 o 
  -8   4  13      142.52      135.21     10.00 o 
  -6   4  13       83.42       83.15      8.37 o 
  -4   4  13      101.14       98.43     15.57 o 
  -2   4  13      500.69      489.08     17.90 o 
   0   4  13      203.97      185.39     11.86 o 
   2   4  13        6.42        2.80      5.65 o 
   4   4  13       62.11       59.67     11.01 o 
   6   4  13       83.15       90.58     13.19 o 
   8   4  13       72.75       99.03     20.56 o 
 -17   5  13       18.00       33.74     14.18 o 
 -15   5  13       47.04       58.50     16.37 o 
 -13   5  13        0.27       -0.19      5.99 o 
 -11   5  13        2.15       -1.60      4.61 o 
  -9   5  13       38.31       35.58      7.39 o 
  -7   5  13      120.54      107.39     14.18 o 
  -5   5  13      194.36      206.37     16.28 o 
  -3   5  13      102.16      105.62     13.13 o 
  -1   5  13        1.57       -2.35      4.74 o 
   1   5  13        3.49       -0.84      4.99 o 
   3   5  13        5.78       11.38     10.58 o 
   5   5  13       14.61        4.19     10.18 o 
  -8   6  13       52.46       33.14     14.77 o 
  -6   6  13       35.88       40.13     14.97 o 
  -4   6  13       22.99       14.77     10.78 o 
 -22   0  14      120.02      127.78     18.77 o 
 -20   0  14       44.28       49.31     13.58 o 
 -18   0  14      224.67      192.26     20.36 o 
 -16   0  14        0.69        4.99      7.79 o 
 -14   0  14     1629.36     1766.92     50.51 o 
 -12   0  14     6608.43     6915.34     96.63 o 
 -10   0  14     2593.02     2594.87     58.30 o 
  -8   0  14     5002.33     5069.77     70.88 o 
  -6   0  14      398.92      410.48     11.60 o 
  -4   0  14      640.12      642.61     18.74 o 
  -2   0  14      129.24      115.56     18.07 o 
   0   0  14      245.92      234.68     12.79 o 
   2   0  14      177.86      164.86     16.67 o 
   4   0  14      108.95      113.80     15.37 o 
   6   0  14      275.44      261.94     23.36 o 
   8   0  14      665.81      681.41     37.53 o 
  10   0  14      215.98      259.35     26.95 o 
 -25   1  14       19.83       30.35     14.18 o 
 -23   1  14        0.94        5.59      9.58 o 
 -21   1  14       34.83       31.54     12.18 o 
 -19   1  14      264.84      275.12     16.73 o 
 -17   1  14      198.59      215.63     14.35 o 
 -15   1  14       21.07       21.74      5.13 o 
 -13   1  14       89.71       95.87      7.75 o 
 -11   1  14       80.92       72.31      6.70 o 
  -9   1  14       15.70       14.30      4.24 o 
  -7   1  14      196.02      187.22      7.94 o 
  -5   1  14      245.54      212.51      8.29 o 
  -3   1  14      808.16      793.55     17.24 o 
  -1   1  14      207.96      207.21      8.44 o 
   1   1  14        0.05       -0.38      2.44 o 
   3   1  14      127.72      149.62      9.28 o 
   5   1  14      112.11      108.41      7.72 o 
   7   1  14       70.83       70.34     10.58 o 
   9   1  14       18.36       22.34      9.38 o 
  11   1  14      149.19      146.41     16.37 o 
 -24   2  14       29.00       31.15     14.18 o 
 -22   2  14        4.40        3.17      6.69 o 
 -20   2  14       17.24       15.92      7.13 o 
 -18   2  14      238.91      225.74     15.46 o 
 -16   2  14      251.81      305.77     25.81 o 
 -14   2  14        0.72        0.96      3.56 o 
 -12   2  14       92.66       76.45     12.98 o 
 -10   2  14       18.36       19.63      4.60 o 
  -8   2  14      101.33       85.72      6.15 o 
  -6   2  14      130.30      134.65      7.31 o 
  -4   2  14      237.50      230.17      8.31 o 
  -2   2  14      531.50      509.07     14.89 o 
   0   2  14      196.09      182.98     15.55 o 
   2   2  14      194.36      179.37     16.47 o 
   4   2  14        1.01        1.87      5.17 o 
   6   2  14       37.67       37.86      8.76 o 
   8   2  14      177.02      186.35     15.99 o 
  10   2  14       62.48       43.12     15.17 o 
 -21   3  14       57.50       49.78     10.73 o 
 -19   3  14      125.00      140.97     14.33 o 
 -17   3  14       79.46       85.84     11.57 o 
 -15   3  14      292.25      294.48     17.43 o 
 -13   3  14      361.01      325.23     18.27 o 
 -11   3  14       48.40       38.93      6.12 o 
  -9   3  14      339.19      304.27     13.54 o 
  -7   3  14      574.78      562.20     15.76 o 
  -5   3  14      483.08      506.62     20.03 o 
  -3   3  14      537.75      514.73     19.12 o 
  -1   3  14       63.30       63.11      7.47 o 
   1   3  14       30.32       34.86      8.25 o 
   3   3  14       34.81       25.16      7.69 o 
   5   3  14       36.00       42.47      9.60 o 
   7   3  14      109.91      111.49     19.87 o 
   9   3  14      115.47      126.78     22.36 o 
 -20   4  14       18.21        6.39     10.38 o 
 -18   4  14       43.75       51.97     10.92 o 
 -16   4  14        3.11        4.32      6.37 o 
 -14   4  14        3.72        2.36      5.36 o 
 -12   4  14        2.87        7.21      5.66 o 
 -10   4  14       15.79       12.75      5.08 o 
  -8   4  14       10.02       12.57      5.10 o 
  -6   4  14      100.90       92.91      9.06 o 
  -4   4  14       12.98       12.14      6.62 o 
  -2   4  14       33.76       35.54      6.89 o 
   0   4  14       42.44       43.03      7.64 o 
   2   4  14        0.81        5.16      6.08 o 
   4   4  14       45.57       52.37     10.44 o 
   6   4  14       31.41       32.34     14.57 o 
 -15   5  14       50.02       52.11     15.57 o 
 -13   5  14       34.34       26.64      8.82 o 
 -11   5  14        1.69        0.52      4.84 o 
  -9   5  14        4.22        0.59      5.88 o 
  -7   5  14        0.36       -1.20      5.65 o 
  -5   5  14       63.78       72.92     11.93 o 
  -3   5  14       39.97       38.94      7.74 o 
  -1   5  14       36.71       32.83      7.87 o 
   1   5  14       33.31       38.53     14.57 o 
   3   5  14        3.10        6.19     10.98 o 
 -23   1  15        0.08       -1.80      9.58 o 
 -21   1  15       69.89       52.11     14.77 o 
 -19   1  15      285.20      290.73     17.79 o 
 -17   1  15       57.36       65.66     10.38 o 
 -15   1  15      496.65      515.86     16.36 o 
 -13   1  15       81.09       75.73      7.34 o 
 -11   1  15      338.37      372.73     14.87 o 
  -9   1  15       72.39       67.46      6.81 o 
  -7   1  15      750.30      753.55     18.35 o 
  -5   1  15     1253.28     1149.05     40.57 o 
  -3   1  15     1022.83     1016.75     22.67 o 
  -1   1  15       66.44       74.45      7.33 o 
   1   1  15      456.66      421.86     14.98 o 
   3   1  15        2.54        5.16      4.79 o 
   5   1  15      449.64      447.12     20.52 o 
   7   1  15       40.53       45.73      9.80 o 
   9   1  15       40.77       45.72     10.87 o 
  11   1  15      206.43      214.63     26.35 o 
 -22   2  15       43.76       41.13      9.74 o 
 -20   2  15       45.68       54.08     10.15 o 
 -18   2  15      336.62      306.66     17.76 o 
 -16   2  15      156.28      190.14     11.24 o 
 -14   2  15      100.42      102.87     10.53 o 
 -12   2  15      116.97      127.23      8.87 o 
 -10   2  15        4.19        0.27      3.25 o 
  -8   2  15        4.76       10.46      3.49 o 
  -6   2  15      991.08      908.55     29.05 o 
  -4   2  15      751.95      725.78     17.11 o 
  -2   2  15      148.46      146.44      7.27 o 
   0   2  15      374.59      332.26     13.41 o 
   2   2  15        5.63        1.57      5.22 o 
   4   2  15       58.90       56.30      9.73 o 
   6   2  15        3.33       -1.14      6.13 o 
   8   2  15       27.87       33.19     10.37 o 
 -21   3  15        4.17       -0.41      6.33 o 
 -19   3  15        8.59        9.04      7.19 o 
 -17   3  15       52.39       49.69     11.08 o 
 -15   3  15        1.02        3.51      5.63 o 
 -13   3  15       36.55       31.83      6.29 o 
 -11   3  15      137.09      126.68      9.47 o 
  -9   3  15      136.46      125.92      8.10 o 
  -7   3  15      124.74      113.78      7.88 o 
  -5   3  15       36.21       38.53      5.50 o 
  -3   3  15       15.76       15.28      4.34 o 
  -1   3  15        4.53        2.84      4.25 o 
   1   3  15        5.63        3.81      5.78 o 
   3   3  15       25.91       31.66      8.78 o 
   5   3  15        0.07        2.32      6.31 o 
   7   3  15        3.27        4.26      7.77 o 
 -18   4  15      100.22      101.67     13.80 o 
 -16   4  15       25.24       26.20      8.61 o 
 -14   4  15      107.68      118.07     20.46 o 
 -12   4  15      131.17      118.39     13.11 o 
 -10   4  15        0.07       -3.09      3.97 o 
  -8   4  15       80.15      106.21      9.71 o 
  -6   4  15       38.07       38.10      8.56 o 
  -4   4  15      203.40      185.47     10.46 o 
  -2   4  15      293.04      272.41     14.67 o 
   0   4  15       53.07       57.54      8.70 o 
   2   4  15       32.10       44.02     10.44 o 
   4   4  15        6.58       -4.39      9.78 o 
 -15   5  15       39.28       56.10     17.17 o 
 -13   5  15       10.58        8.98      7.62 o 
 -11   5  15       13.90       11.34      6.20 o 
  -9   5  15       32.62       31.45      9.49 o 
  -7   5  15      143.94      164.41     26.95 o 
  -5   5  15       54.63       54.37     11.22 o 
  -3   5  15        0.05       -2.48      4.94 o 
  -1   5  15       26.82       36.14     14.18 o 
   1   5  15       49.68       43.92     15.77 o 
 -24   0  16       20.92       25.76     13.78 o 
 -22   0  16       11.50       23.96     11.58 o 
 -20   0  16        8.28       -1.00      8.59 o 
 -18   0  16      397.41      471.78     30.75 o 
 -16   0  16      518.74      601.95     33.34 o 
 -14   0  16     1663.66     1832.40     54.90 o 
 -12   0  16        7.58       13.18      8.78 o 
 -10   0  16      762.26      767.46     34.74 o 
  -8   0  16      393.85      433.44     26.55 o 
  -6   0  16      176.02      193.86     18.57 o 
  -4   0  16      699.92      668.63     32.34 o 
  -2   0  16      866.73      815.31     23.76 o 
   0   0  16      895.67      890.41     28.55 o 
   2   0  16      101.15      101.41     16.07 o 
   4   0  16      115.12      105.42     16.17 o 
   6   0  16      623.95      635.89     36.14 o 
   8   0  16      464.00      436.84     33.34 o 
 -23   1  16        0.02        5.59     10.58 o 
 -21   1  16       93.31       95.43     18.37 o 
 -19   1  16       84.63      137.19     13.69 o 
 -17   1  16      156.07      179.39     14.37 o 
 -15   1  16       80.12       78.88     12.48 o 
 -13   1  16      384.33      405.07     19.02 o 
 -11   1  16      153.44      156.18      9.66 o 
  -9   1  16     1016.72     1028.08     22.07 o 
  -7   1  16      206.74      201.63     12.88 o 
  -5   1  16      919.52      899.57     19.65 o 
  -3   1  16      341.13      337.72     13.53 o 
  -1   1  16       62.70       60.29      7.58 o 
   1   1  16        4.46        2.60      3.77 o 
   3   1  16       34.96       37.72      7.99 o 
   5   1  16       35.26       26.55     11.98 o 
   7   1  16        3.12       -4.79      9.18 o 
   9   1  16       80.24       75.47     18.37 o 
 -22   2  16       24.68       47.52     15.97 o 
 -20   2  16       36.79       41.74      9.66 o 
 -18   2  16      109.08      120.03     12.70 o 
 -16   2  16       42.36       51.94      7.48 o 
 -14   2  16       37.38       36.32      6.47 o 
 -12   2  16        6.00        7.95      4.51 o 
 -10   2  16       67.92       67.80      6.27 o 
  -8   2  16      269.76      237.85      9.94 o 
  -6   2  16      141.09      137.59      6.63 o 
  -4   2  16      569.75      519.49     14.87 o 
  -2   2  16      384.08      395.64     13.28 o 
   0   2  16       30.27       31.91      6.09 o 
   2   2  16       35.37       26.26      7.98 o 
   4   2  16       17.81       17.97     10.38 o 
   6   2  16        0.03        2.60      9.18 o 
 -21   3  16        2.19        2.14      6.81 o 
 -19   3  16       38.85       56.68     10.65 o 
 -17   3  16      223.71      199.20     15.83 o 
 -15   3  16      505.41      504.43     31.54 o 
 -13   3  16       87.08      108.97      9.58 o 
 -11   3  16        2.91        4.33      3.51 o 
  -9   3  16        0.53       -1.83      2.97 o 
  -7   3  16       52.27       67.12      6.86 o 
  -5   3  16      233.48      243.72      8.94 o 
  -3   3  16      367.59      370.85     20.11 o 
  -1   3  16      212.26      202.97     12.37 o 
   1   3  16      161.28      150.42     14.15 o 
   3   3  16       28.77       22.08      8.25 o 
   5   3  16       24.65       25.36      9.43 o 
   7   3  16       73.60       94.24     19.77 o 
 -18   4  16        7.61        7.59     10.38 o 
 -16   4  16       32.94       31.06      9.55 o 
 -14   4  16        2.03        0.50      6.35 o 
 -12   4  16        0.03        1.28      4.75 o 
 -10   4  16        3.70        0.33      4.67 o 
  -8   4  16        8.23        6.99      5.20 o 
  -6   4  16       61.57       53.74     10.16 o 
  -4   4  16       49.46       57.11      8.50 o 
  -2   4  16       24.30       21.08      6.80 o 
   0   4  16        0.87       -2.71      6.49 o 
   2   4  16        0.46        2.01      6.91 o 
   4   4  16        0.09       -6.39     10.38 o 
 -13   5  16       63.85       62.38     12.00 o 
 -11   5  16       16.85       22.75      9.28 o 
  -9   5  16        0.06       -5.39      7.99 o 
  -7   5  16       24.14       25.16     12.98 o 
  -5   5  16       12.08        2.00      8.98 o 
  -3   5  16        0.39       -2.99      8.19 o 
 -23   1  17       79.99      116.60     20.76 o 
 -21   1  17        7.06        0.89      6.42 o 
 -19   1  17       60.96       76.16     11.22 o 
 -17   1  17      275.70      291.25     17.84 o 
 -15   1  17      486.18      566.61     23.22 o 
 -13   1  17      236.12      269.80     16.29 o 
 -11   1  17      486.13      488.07     20.89 o 
  -9   1  17      396.67      404.97     14.79 o 
  -7   1  17      137.93      137.96      8.02 o 
  -5   1  17       76.05       64.22      6.29 o 
  -3   1  17      458.43      430.92     15.82 o 
  -1   1  17      696.55      683.09     21.95 o 
   1   1  17      317.29      298.75     21.68 o 
   3   1  17        6.91        1.03      5.00 o 
   5   1  17        0.15        0.60      9.38 o 
   7   1  17       29.39       47.32     15.77 o 
 -22   2  17       12.40        4.19     10.58 o 
 -20   2  17       10.64       13.78     11.98 o 
 -18   2  17      269.27      273.92     26.15 o 
 -16   2  17      235.68      258.82     13.53 o 
 -14   2  17      111.39      115.56      9.70 o 
 -12   2  17      104.47      105.36      9.04 o 
 -10   2  17       10.54        9.20      4.68 o 
  -8   2  17       12.84        9.48      4.64 o 
  -6   2  17       98.30       96.43      7.54 o 
  -4   2  17       78.84       91.56      7.53 o 
  -2   2  17      517.82      500.55     29.75 o 
   0   2  17      255.77      266.47     16.29 o 
   2   2  17        2.48        4.99      8.78 o 
   4   2  17       43.24       25.56     12.78 o 
   6   2  17       15.44       10.58     11.58 o 
 -21   3  17       19.07       20.49      8.96 o 
 -19   3  17       10.81       11.17      7.89 o 
 -17   3  17       58.35       54.61     10.60 o 
 -15   3  17        1.17        6.55      6.33 o 
 -13   3  17        6.93        9.26      5.07 o 
 -11   3  17       21.62       18.06      4.97 o 
  -9   3  17       21.22       20.57      4.81 o 
  -7   3  17        0.52       -1.86      3.26 o 
  -5   3  17        0.51        2.44      3.25 o 
  -3   3  17        3.50        2.97      4.68 o 
  -1   3  17        8.86        8.07      6.49 o 
   1   3  17       16.17        7.08      6.96 o 
   3   3  17        8.41        1.90      7.22 o 
   5   3  17       16.48        6.99     13.18 o 
 -16   4  17       24.48       28.79      9.45 o 
 -14   4  17      220.03      198.01     13.72 o 
 -12   4  17      123.46      141.90     11.98 o 
 -10   4  17        0.50       -1.53      3.85 o 
  -8   4  17        2.09        3.14      4.98 o 
  -6   4  17        0.37        0.45      4.87 o 
  -4   4  17      286.62      305.01     16.02 o 
  -2   4  17      159.86      153.20     12.57 o 
   0   4  17        4.66       16.37     11.58 o 
   2   4  17       28.14       37.14     15.57 o 
  -9   5  17        0.20        4.39     10.38 o 
  -7   5  17        0.19       -1.20      9.38 o 
 -22   0  18       64.71       72.67     17.77 o 
 -20   0  18       23.04       29.95     12.98 o 
 -18   0  18      303.89      300.28     26.75 o 
 -16   0  18      225.65      302.67     25.56 o 
 -14   0  18     1459.15     1533.13     53.71 o 
 -12   0  18      351.31      389.92     28.15 o 
 -10   0  18      119.82       94.44     15.77 o 
  -8   0  18        3.14        2.40      7.39 o 
  -6   0  18        4.85        5.99      6.99 o 
  -4   0  18       59.87       71.08     14.18 o 
  -2   0  18      493.60      491.14     30.95 o 
   0   0  18      403.92      385.73     28.15 o 
   2   0  18      485.01      446.02     30.35 o 
 -23   1  18        0.70      -10.38     10.38 o 
 -21   1  18       28.85       35.81      9.87 o 
 -19   1  18        3.77        5.07      6.54 o 
 -17   1  18       30.54       31.91      8.86 o 
 -15   1  18       25.85       25.20      8.24 o 
 -13   1  18       26.16       22.97      7.62 o 
 -11   1  18      526.30      533.71     22.59 o 
  -9   1  18        2.53        3.91      5.15 o 
  -7   1  18      258.90      287.39     16.72 o 
  -5   1  18      108.64       91.72      8.64 o 
  -3   1  18       74.48       79.97      8.43 o 
  -1   1  18        0.29        2.55      4.34 o 
   1   1  18        8.79       10.01      5.07 o 
   3   1  18       14.75        8.38      6.45 o 
   5   1  18       37.13       24.16     12.78 o 
 -22   2  18        7.98        4.39     10.18 o 
 -20   2  18        0.66       -7.99      8.59 o 
 -18   2  18        0.02        2.88      6.03 o 
 -16   2  18       11.60       17.58      7.42 o 
 -14   2  18      104.75      117.66     10.14 o 
 -12   2  18       99.49      105.61      9.45 o 
 -10   2  18      461.55      466.81     17.17 o 
  -8   2  18        1.13       -0.11      3.09 o 
  -6   2  18      605.83      556.62     18.88 o 
  -4   2  18       45.32       45.00      6.25 o 
  -2   2  18        6.33        9.03      5.09 o 
   0   2  18        7.88       10.58      9.58 o 
   2   2  18      104.84       83.65     16.77 o 
   4   2  18       34.17       18.17     12.58 o 
 -19   3  18      114.24      134.01     17.27 o 
 -17   3  18      135.30      153.93     15.26 o 
 -15   3  18      127.04      146.14     18.57 o 
 -13   3  18      174.68      184.19     10.46 o 
 -11   3  18      122.96      105.59      8.54 o 
  -9   3  18       11.97        6.13      4.14 o 
  -7   3  18       10.11        9.05      3.57 o 
  -5   3  18        4.58        4.82      3.76 o 
  -3   3  18      132.26      159.10     14.88 o 
  -1   3  18      272.31      325.83     29.15 o 
   1   3  18      232.82      203.05     24.76 o 
 -16   4  18        7.89        8.19     11.18 o 
 -14   4  18       18.63       18.35      7.22 o 
 -12   4  18       40.16       27.67      7.46 o 
 -10   4  18       12.28       13.05      5.54 o 
  -8   4  18       39.32       34.03      9.16 o 
  -6   4  18        6.09        3.44      5.77 o 
  -4   4  18        0.21       -0.05      5.46 o 
  -2   4  18       13.63       13.58     11.78 o 
   0   4  18       57.62       77.07     18.57 o 
 -21   1  19        6.97       14.41      8.24 o 
 -19   1  19        0.23       -0.21      6.35 o 
 -17   1  19       51.28       70.55     11.33 o 
 -15   1  19      207.87      216.76     16.15 o 
 -13   1  19      432.54      474.14     22.66 o 
 -11   1  19      177.03      202.59     26.25 o 
  -9   1  19        7.02        5.64      5.97 o 
  -7   1  19       98.97       98.34     11.93 o 
  -5   1  19      284.22      281.80     23.96 o 
  -3   1  19      357.87      322.66     18.49 o 
  -1   1  19       31.52       35.69      6.90 o 
   1   1  19      115.56      115.90     14.97 o 
   3   1  19       51.45       36.54     14.18 o 
   5   1  19       34.55       28.75     14.57 o 
 -20   2  19        5.86       15.77     12.38 o 
 -18   2  19      108.53      133.47     14.51 o 
 -16   2  19      147.21      190.05     16.05 o 
 -14   2  19      129.29      135.90     14.10 o 
 -12   2  19       21.24       24.74      6.25 o 
 -10   2  19      198.82      196.10     12.17 o 
  -8   2  19      201.11      173.27      9.91 o 
  -6   2  19      364.51      347.97     13.48 o 
  -4   2  19      289.82      276.75     16.15 o 
  -2   2  19       16.41       18.26      7.65 o 
   0   2  19       39.56       36.14     13.78 o 
   2   2  19       79.65       74.47     16.97 o 
 -19   3  19        6.68        1.40     11.18 o 
 -17   3  19        5.44        4.44      9.48 o 
 -15   3  19       46.79       46.48     10.44 o 
 -13   3  19        1.70       -4.04      4.60 o 
 -11   3  19       14.97        6.64      5.17 o 
  -9   3  19       40.37       37.79      7.37 o 
  -7   3  19       24.03       24.36      5.74 o 
  -5   3  19        0.01        0.40      3.81 o 
  -3   3  19        2.94        1.40      9.78 o 
  -1   3  19       47.99       42.53     14.77 o 
 -14   4  19      176.40      165.83     16.47 o 
 -12   4  19       51.40       64.25     11.63 o 
 -10   4  19       12.98       13.50      5.51 o 
  -8   4  19        3.14       -2.00      5.23 o 
  -6   4  19       11.56        7.99     10.38 o 
  -4   4  19       12.84        5.59      9.98 o 
 -22   0  20      132.22      180.49     25.16 o 
 -20   0  20       17.96       30.55     14.18 o 
 -18   0  20      159.68      222.01     24.56 o 
 -16   0  20       68.88       70.08     16.37 o 
 -14   0  20      333.58      373.35     29.35 o 
 -12   0  20       49.16       62.09     15.57 o 
 -10   0  20      156.95      149.34     20.36 o 
  -8   0  20      149.18      180.68     21.16 o 
  -6   0  20       16.41       16.97      9.78 o 
  -4   0  20       26.01       41.93     13.78 o 
  -2   0  20      727.93      731.92     40.13 o 
   0   0  20      400.20      390.52     30.75 o 
   2   0  20       15.35       14.57     10.58 o 
 -21   1  20       34.62       41.29     10.78 o 
 -19   1  20       11.64       14.08      7.85 o 
 -17   1  20        0.02        1.32      6.42 o 
 -15   1  20       56.34       47.54     10.00 o 
 -13   1  20       56.08       71.59     11.22 o 
 -11   1  20      267.10      294.84     20.46 o 
  -9   1  20       19.86       21.56     10.58 o 
  -7   1  20       91.95       83.62     11.79 o 
  -5   1  20       68.05       62.18     10.51 o 
  -3   1  20        0.04       -2.40      5.34 o 
  -1   1  20        3.05       -1.95      5.23 o 
   1   1  20       39.70       48.12     14.18 o 
 -20   2  20       20.27       25.56     14.97 o 
 -18   2  20        0.75       -0.26      7.49 o 
 -16   2  20      104.56      116.35     13.86 o 
 -14   2  20       35.57       39.15     15.37 o 
 -12   2  20       36.55       40.11      9.43 o 
 -10   2  20      225.95      229.03     16.80 o 
  -8   2  20       18.46       16.10      5.09 o 
  -6   2  20       13.65       12.81      4.99 o 
  -4   2  20       14.25       10.15      5.63 o 
  -2   2  20       25.77       27.77      7.00 o 
   0   2  20       39.09       30.95     14.18 o 
 -17   3  20       22.28       15.37     13.78 o 
 -15   3  20       76.32       89.77     10.57 o 
 -13   3  20      114.87      148.09     12.34 o 
 -11   3  20      111.56      127.88     11.52 o 
  -9   3  20       21.31       17.04      4.83 o 
  -7   3  20       60.28       44.90      7.11 o 
  -5   3  20       10.61        5.27      7.32 o 
  -3   3  20      307.35      256.75     26.95 o 
 -19   1  21        6.37        8.66      7.81 o 
 -17   1  21       35.08       38.60     10.08 o 
 -15   1  21      129.89      180.98     16.37 o 
 -13   1  21      310.51      347.33     20.79 o 
 -11   1  21       74.44       75.17     11.78 o 
  -9   1  21        3.05        4.85      6.28 o 
  -7   1  21       57.86       55.98     10.54 o 
  -5   1  21        1.93        5.11      5.77 o 
  -3   1  21       26.35       21.69      8.01 o 
  -1   1  21      139.85      121.42     14.33 o 
   1   1  21      125.14      112.60     19.57 o 
 -18   2  21       69.67      111.36     15.67 o 
 -16   2  21        0.57        1.82      6.82 o 
 -14   2  21       16.23       24.97      8.70 o 
 -12   2  21      121.45      151.29     15.52 o 
 -10   2  21      313.23      325.40     20.10 o 
  -8   2  21       10.33       10.60      6.71 o 
  -6   2  21       35.10       37.11      9.46 o 
  -4   2  21        0.08        5.02      5.56 o 
  -2   2  21      130.63      124.58     20.36 o 
 -15   3  21        9.05        8.07      7.61 o 
 -13   3  21        3.27        2.42      5.48 o 
 -11   3  21        5.57        7.71      6.02 o 
  -9   3  21       67.97       63.85      8.19 o 
  -7   3  21        0.56       -0.66      4.52 o 
  -5   3  21       52.93       30.55     14.57 o 
 -18   0  22       28.24       26.95     13.98 o 
 -16   0  22       11.61        5.59      8.98 o 
 -14   0  22      107.02      124.38     20.76 o 
 -12   0  22      156.84      175.69     23.16 o 
 -10   0  22      139.97      154.93     22.16 o 
  -8   0  22      112.50      117.59     19.77 o 
  -6   0  22       53.83       54.70     15.77 o 
  -4   0  22       95.43       88.65     18.17 o 
  -2   0  22      149.67      132.57     21.36 o 
 -17   1  22       78.41       82.25     13.27 o 
 -15   1  22       77.55       92.64     13.52 o 
 -13   1  22        0.49       -5.42      5.42 o 
 -11   1  22       45.93       57.01     11.21 o 
  -9   1  22       12.39       19.76      8.01 o 
  -7   1  22        0.36       -0.83      5.63 o 
  -5   1  22        3.24        5.89      6.49 o 
  -3   1  22        3.93        4.46      6.88 o 
 -16   2  22        8.98       10.98      7.35 o 
 -14   2  22       18.55        9.74      7.81 o 
 -12   2  22       86.45       98.65     17.57 o 
 -10   2  22       48.71       52.69     11.03 o 
  -8   2  22        0.43       -2.93      6.28 o 
  -6   2  22        4.68        6.28      6.96 o 
  -4   2  22        1.31       -0.25      6.49 o 
 -15   1  23       71.05       94.34     14.12 o 
 -13   1  23       43.08       34.04      9.87 o 
 -11   1  23       21.03       21.69      8.86 o 
  -9   1  23      108.58      109.55     17.87 o 
  -7   1  23       68.97       84.94     13.15 o 
                                                 
